# Supplementary material for: A novel prognostic model for cutaneous melanoma based on an immune-related gene signature and clinical variables
Source: Sci Rep. 2022 Nov 27;12:20374. doi: 10.1038/s41598-022-23475-4 (PMC9701680; doi:10.1038/s41598-022-23475-4)
Supplement: Supplementary file 1 — Supplementary Table S1. [file 41598_2022_23475_MOESM1_ESM.xlsx]

## Sheet: Sheet1
Supplementary Table S1. Single-sample GSEA score of each CM patient in the training set
id	TCGA-3N-A9WD-06A	TCGA-BF-A1PU-01A	TCGA-BF-A1PZ-01A	TCGA-BF-A1Q0-01A	TCGA-BF-A3DL-01A	TCGA-BF-A3DM-01A	TCGA-BF-A3DN-01A	TCGA-BF-A5EP-01A	TCGA-BF-A5EQ-01A	TCGA-BF-A5ES-01A	TCGA-BF-AAOU-01A	TCGA-BF-AAOX-01A	TCGA-BF-AAP0-06A	TCGA-BF-AAP7-01A	TCGA-BF-AAP8-01A	TCGA-D3-A1Q3-06A	TCGA-D3-A1Q4-06A	TCGA-D3-A1Q6-06A	TCGA-D3-A1Q9-06A	TCGA-D3-A1QB-06A	TCGA-D3-A2J6-06A	TCGA-D3-A2JA-06A	TCGA-D3-A2JB-06A	TCGA-D3-A2JC-06A	TCGA-D3-A2JE-06A	TCGA-D3-A2JG-06A	TCGA-D3-A2JK-06A	TCGA-D3-A2JN-06A	TCGA-D3-A2JP-06A	TCGA-D3-A3BZ-06A	TCGA-D3-A3C7-06A	TCGA-D3-A3C8-06A	TCGA-D3-A3CF-06A	TCGA-D3-A3ML-06A	TCGA-D3-A3MV-06A	TCGA-D3-A51F-06A	TCGA-D3-A51H-06A	TCGA-D3-A51N-06A	TCGA-D3-A51R-06A	TCGA-D3-A51T-06A	TCGA-D3-A5GN-06A	TCGA-D3-A5GS-06A	TCGA-D3-A5GU-06A	TCGA-D3-A8GB-06A	TCGA-D3-A8GC-06A	TCGA-D3-A8GD-06A	TCGA-D3-A8GE-06A	TCGA-D3-A8GJ-06A	TCGA-D3-A8GL-06A
aDCs	0.640841	0.574199	0.528079	0.468856	0.549683	0.539163	0.531284	0.636406	0.636098	0.681347	0.561298	0.604958	0.721774	0.616457	0.383577	0.61205	0.555768	0.512482	0.544105	0.681201	0.573047	0.594064	0.819318	0.664016	0.421097	0.47358	0.501987	0.54815	0.505589	0.739551	0.525839	0.744466	0.724051	0.381505	0.518862	0.663007	0.775791	0.658531	0.422857	0.538334	0.645713	0.652465	0.580001	0.660538	0.500953	0.700373	0.49974	0.603628	0.451433
APC_co_inhibition	0.552271	0.306701	0.481251	0.655504	0.39937	0.471043	0.4651	0.390727	0.547403	0.585846	0.483254	0.385095	0.641508	0.628649	0.488973	0.577887	0.458191	0.453104	0.564974	0.68874	0.558767	0.686084	0.608036	0.658453	0.314546	0.330285	0.463427	0.537967	0.57305	0.635965	0.585736	0.852115	0.588416	0.275309	0.428357	0.756422	0.655245	0.636127	0.218373	0.565023	0.526291	0.594254	0.596467	0.618119	0.515507	0.692186	0.538687	0.726738	0.354273
APC_co_stimulation	0.401586	0.312991	0.302162	0.470612	0.227934	0.36798	0.378143	0.287282	0.422743	0.323175	0.413872	0.27991	0.514177	0.414041	0.305469	0.397905	0.415214	0.423986	0.358431	0.419226	0.405328	0.359644	0.470363	0.46925	0.245824	0.312794	0.328685	0.432329	0.461232	0.436347	0.504281	0.601144	0.474728	0.353907	0.360722	0.61485	0.552919	0.519582	0.283111	0.356389	0.396616	0.399138	0.396637	0.458958	0.36229	0.476258	0.418107	0.456777	0.257906
B_cells	0.568499	0.316514	0.342491	0.368637	0.276396	0.361423	0.287506	0.270167	0.518919	0.3371	0.406717	0.352213	0.671543	0.352895	0.37913	0.574323	0.402598	0.266825	0.397492	0.536862	0.328921	0.313365	0.783131	0.352991	0.366785	0.333157	0.21404	0.519043	0.449628	0.54506	0.397438	0.55212	0.65905	0.234058	0.312499	0.544791	0.924275	0.428088	0.297979	0.484366	0.337066	0.300673	0.447874	0.614718	0.397234	0.713026	0.431446	0.465194	0.305897
CCR	0.514433	0.410528	0.434521	0.464351	0.428525	0.441597	0.454901	0.42563	0.504222	0.48354	0.512984	0.429861	0.557612	0.532121	0.431603	0.505979	0.48793	0.504473	0.463808	0.537521	0.46639	0.514819	0.570405	0.512299	0.395865	0.426871	0.439576	0.543516	0.51414	0.552581	0.539451	0.599067	0.547048	0.386725	0.441307	0.594123	0.575582	0.53574	0.379774	0.462196	0.490289	0.48075	0.470158	0.56024	0.456398	0.564173	0.530481	0.550987	0.395879
CD8+_T_cells	0.677485	0.0934722	0.544095	0.554568	0.468237	0.134197	0.355953	0.385107	0.686406	0.515103	0.48443	0.44335	0.904122	0.860068	0.55363	0.679845	0.407312	0.462872	0.705799	0.947756	0.792646	0.62199	0.798205	0.744843	0.153202	0.466395	0.17337	0.798302	0.781075	0.813687	0.741999	0.986541	0.673219	0.159602	0.305371	0.983891	0.741094	0.554503	0.0412087	0.548717	0.706768	0.760551	0.728036	0.858323	0.437371	0.869991	0.665236	0.941195	0.0814164
Check-point	0.471019	0.30707	0.385348	0.473257	0.352377	0.358107	0.367895	0.346023	0.479403	0.427838	0.451156	0.315296	0.596675	0.531793	0.403515	0.498395	0.435257	0.407874	0.440846	0.573715	0.48136	0.498084	0.580481	0.522433	0.293409	0.365107	0.375171	0.521489	0.521921	0.548555	0.533964	0.707644	0.540608	0.303241	0.389881	0.689803	0.637979	0.512523	0.292642	0.426678	0.473366	0.487887	0.468549	0.569934	0.422969	0.620019	0.516797	0.59653	0.316061
Cytolytic_activity	0.553198	0.26043	0.480912	0.467511	0.437066	0.0982013	0.344624	0.286309	0.601138	0.488977	0.457989	0.301729	0.768176	0.778226	0.417344	0.550296	0.377476	0.388276	0.586543	0.84768	0.757255	0.512674	0.700116	0.589069	0.14455	0.367391	0.203393	0.719462	0.693356	0.666383	0.650005	0.955569	0.574504	0.144092	0.342467	0.937433	0.689302	0.450351	0.196648	0.45221	0.552347	0.544808	0.54198	0.69362	0.392706	0.851124	0.596205	0.919479	0.0958999
DCs	0.303986	0.191083	0.402493	0.286985	0.260557	0.223771	0.342326	0.184365	0.453844	0.381955	0.44729	0.269133	0.411364	0.465076	0.345618	0.375592	0.274545	0.382372	0.376115	0.24924	0.101442	0.279627	0.45271	0.434069	0.0855403	0.326545	0.180895	0.427906	0.388136	0.418803	0.391635	0.361501	0.445528	0.104671	0.212505	0.416008	0.425647	0.436421	0.115785	0.326987	0.182307	0.109876	0.367624	0.440682	0.208605	0.326561	0.233611	0.464141	0.263217
HLA	0.875888	0.642099	0.772433	0.902047	0.734018	0.688901	0.727149	0.681288	0.856025	0.841108	0.845881	0.745377	0.911032	0.898076	0.777291	0.86081	0.803518	0.748609	0.794681	0.94652	0.815369	0.855922	0.915053	0.881982	0.614777	0.723303	0.774511	0.844064	0.85455	0.886662	0.851707	0.933646	0.901793	0.625448	0.702853	0.935015	0.942247	0.86891	0.553832	0.865829	0.845836	0.889462	0.930697	0.902737	0.790778	0.922242	0.874148	0.896478	0.659499
iDCs	0.241842	0.0628436	0.0412862	0.282647	0.0813403	0.0306444	0.0768276	0.0351522	0.254729	0.073394	0.0425624	0.103741	0.37799	0.315747	0.0278687	0.332449	0.0812666	0.2514	0.0389478	0.0700777	0.0231361	0.0458935	0.347692	0.228395	0.0472916	0.263655	0.110379	0.234363	0.0746728	0.0863012	0.432805	0.30344	0.385448	0.0189889	0.00792796	0.220213	0.448008	0.267994	0.0171505	0.0974265	0.063165	0.0272559	0.0548772	0.0869591	0.0812758	0.216128	0.327652	0.0741564	0.0393953
Inflammation-promoting	0.631003	0.276421	0.505228	0.53994	0.41954	0.366456	0.361036	0.353674	0.59475	0.496803	0.479487	0.400518	0.725241	0.710813	0.408144	0.567315	0.423799	0.434655	0.553405	0.759055	0.616109	0.558254	0.709301	0.574037	0.367044	0.398953	0.309371	0.680532	0.621687	0.66812	0.601339	0.822975	0.61874	0.305818	0.365952	0.768245	0.735587	0.589871	0.251583	0.564613	0.597372	0.577208	0.549212	0.728991	0.413967	0.7706	0.577171	0.770692	0.286455
Macrophages	0.610755	0.533075	0.544871	0.565699	0.582837	0.559811	0.545422	0.543126	0.5961	0.624293	0.578204	0.52567	0.685639	0.658079	0.56038	0.595118	0.61948	0.549825	0.647139	0.655014	0.600234	0.672352	0.680681	0.656491	0.512805	0.512985	0.64726	0.572172	0.592669	0.713007	0.669444	0.668944	0.668355	0.440675	0.574808	0.682377	0.683623	0.673433	0.470738	0.579808	0.58189	0.623492	0.552185	0.652259	0.623621	0.668834	0.570489	0.650856	0.522073
Mast_cells	0.051809	0.209876	0.00238327	0.170446	0.0175951	0.231216	0.336214	0.312985	0.0787619	0.0606463	0.180267	0.230751	0.0363199	0.295759	0.0461966	0.0452769	0.227278	0.0797623	0.0259905	0.00576164	0.0405916	0.254668	0.177636	0.029299	0.0488116	0.205631	0.0926601	0.193122	0.230152	0.349297	0.0542751	0.287981	0.172057	0.0220769	0.0131357	0.168001	0.0474393	0.238151	0.0250691	0.0505254	0.066305	0.0744427	0.0432909	0.224396	0.0758291	0.018115	0.0646324	0.0644549	0.0602601
MHC_class_I	0.983538	0.948781	0.988047	0.989835	0.969293	0.980312	0.949762	0.946747	0.990788	0.994836	0.977449	0.982229	0.992814	0.997571	0.978566	0.993452	0.935955	0.97391	0.974886	0.999504	0.991553	0.984994	0.989373	0.983138	0.829662	0.960746	0.953664	0.955399	0.979742	0.987945	0.954232	1	0.98111	0.953302	0.938667	0.997862	0.993397	0.983606	0.809892	0.993219	0.992573	0.994337	0.993774	0.99252	0.94196	0.997676	0.950106	0.998946	0.961195
Neutrophils	0.572595	0.496395	0.541541	0.541874	0.439343	0.532161	0.54165	0.452376	0.574498	0.542113	0.548529	0.477149	0.614755	0.589267	0.506627	0.633493	0.611408	0.567775	0.559644	0.622804	0.525416	0.623863	0.681932	0.558081	0.51351	0.511867	0.391486	0.586024	0.566477	0.629979	0.568274	0.688494	0.650853	0.500793	0.494851	0.676873	0.663047	0.570268	0.413891	0.547588	0.565608	0.601941	0.55746	0.571188	0.524195	0.635248	0.610959	0.586346	0.470835
NK_cells	0.222781	0.0639782	0.0472281	0.0925081	0.108955	0.0192155	0.032253	0.0344988	0.102554	0.0617398	0.0349238	0.105937	0.269959	0.076358	0.0255714	0.0557878	0.0306966	0.0735765	0.0804583	0.0968936	0.113419	0.0761235	0.223164	0.0574064	0.0490667	0.267369	0.0813829	0.0994747	0.0685983	0.0992838	0.0612247	0.265181	0.0908907	0.0214454	0.0337885	0.259308	0.334805	0.197156	0.0539943	0.10383	0.0754584	0.0244055	0.0781911	0.299041	0.087869	0.362992	0.0868172	0.29351	0.0445906
Parainflammation	0.751746	0.614371	0.71852	0.693434	0.691503	0.737162	0.701521	0.658589	0.699352	0.692357	0.718901	0.651489	0.77756	0.777481	0.639168	0.702781	0.689076	0.708711	0.721744	0.780367	0.736535	0.795942	0.768479	0.755929	0.579023	0.634027	0.654122	0.749013	0.745413	0.77412	0.728491	0.822577	0.770195	0.637646	0.70889	0.815116	0.76243	0.795139	0.514519	0.699291	0.725431	0.710079	0.703058	0.795139	0.674053	0.794283	0.704806	0.796149	0.629369
pDCs	0.474362	0.238528	0.406476	0.459402	0.301973	0.313564	0.346137	0.309305	0.462002	0.445951	0.347955	0.3731	0.584537	0.586358	0.361819	0.430675	0.374502	0.335748	0.377044	0.556604	0.419999	0.448612	0.609481	0.448701	0.250449	0.284523	0.292545	0.521707	0.459457	0.517991	0.436628	0.677061	0.551148	0.298003	0.282684	0.605171	0.646665	0.48063	0.226087	0.42943	0.391877	0.458411	0.374388	0.573356	0.399364	0.606899	0.425004	0.570476	0.331767
T_cell_co-inhibition	0.457973	0.179381	0.376352	0.425537	0.360451	0.278532	0.269823	0.279089	0.46361	0.406133	0.391909	0.240525	0.614048	0.585137	0.38373	0.506727	0.311563	0.3953	0.44106	0.657251	0.50295	0.513136	0.584411	0.514667	0.194689	0.284084	0.297296	0.488791	0.517848	0.546177	0.543073	0.756285	0.519162	0.201632	0.306641	0.749943	0.66723	0.443398	0.180255	0.413844	0.444352	0.503278	0.461773	0.575409	0.430432	0.692312	0.526631	0.680604	0.279122
T_cell_co-stimulation	0.434852	0.118041	0.283821	0.3408	0.191091	0.164452	0.199669	0.231911	0.4148	0.326293	0.342375	0.222844	0.578308	0.48386	0.330731	0.474185	0.340821	0.340961	0.337035	0.53218	0.337306	0.400925	0.60299	0.437065	0.173329	0.243834	0.220739	0.488261	0.449226	0.492817	0.456938	0.658251	0.516704	0.136112	0.258693	0.651294	0.665407	0.487659	0.201633	0.356686	0.398183	0.374277	0.372775	0.549803	0.327244	0.582769	0.528872	0.552106	0.162779
T_helper_cells	0.8069	0.570631	0.670407	0.788315	0.773803	0.846138	0.63062	0.569209	0.819053	0.817275	0.666108	0.536823	0.926715	0.919313	0.743421	0.866145	0.82626	0.698527	0.806318	0.931369	0.731074	0.950051	0.937963	0.862525	0.551045	0.588602	0.862622	0.824289	0.893779	0.885699	0.918699	0.981015	0.932209	0.486046	0.701435	0.976457	0.949307	0.857095	0.42163	0.757998	0.73088	0.87736	0.818212	0.883049	0.744455	0.944168	0.880883	0.927458	0.529583
Tfh	0.491578	0.0763902	0.36678	0.373641	0.0806571	0.0541393	0.0851217	0.0752118	0.477363	0.296556	0.502446	0.253668	0.681757	0.549961	0.286706	0.531817	0.23764	0.305465	0.45793	0.661464	0.509488	0.467776	0.678033	0.399464	0.232521	0.280289	0.0718203	0.495551	0.507679	0.484501	0.526114	0.747894	0.559971	0.070336	0.0362927	0.749918	0.760666	0.379151	0.034955	0.459522	0.480292	0.470768	0.398402	0.628696	0.310132	0.680816	0.48768	0.619896	0.0479054
Th1_cells	0.305414	0.193158	0.274454	0.239365	0.322853	0.12134	0.153439	0.255393	0.436589	0.23805	0.275619	0.230891	0.498428	0.423883	0.267667	0.404471	0.204153	0.329163	0.295189	0.594529	0.377693	0.292912	0.545463	0.392508	0.223306	0.245402	0.122636	0.378629	0.430084	0.457139	0.441093	0.628254	0.470683	0.200785	0.258508	0.580959	0.552077	0.414934	0.202937	0.340484	0.360476	0.41518	0.39694	0.522446	0.252128	0.565776	0.470516	0.588169	0.116758
Th2_cells	0.555781	0.404749	0.455645	0.452091	0.397527	0.411046	0.40351	0.404632	0.543763	0.466518	0.433038	0.446535	0.586419	0.568644	0.384265	0.526474	0.487186	0.457984	0.492822	0.628815	0.542213	0.47786	0.574943	0.525191	0.405337	0.444808	0.35757	0.5549	0.580094	0.543618	0.572545	0.718566	0.52392	0.404106	0.411886	0.698962	0.566068	0.534732	0.373576	0.480864	0.503119	0.519567	0.482672	0.558144	0.454038	0.575049	0.514758	0.63291	0.395442
TIL	0.603155	0.356031	0.459365	0.508333	0.42607	0.386141	0.43319	0.403404	0.598821	0.517533	0.506834	0.4136	0.741147	0.644717	0.471763	0.634755	0.516137	0.445062	0.545221	0.718182	0.535217	0.579828	0.787621	0.569833	0.387509	0.43821	0.440143	0.620748	0.605808	0.668337	0.600459	0.807838	0.701049	0.353399	0.424986	0.805662	0.830313	0.581276	0.325451	0.541399	0.533613	0.551363	0.563706	0.703905	0.49452	0.772931	0.598265	0.716798	0.366763
Treg	0.654005	0.59976	0.621063	0.648056	0.622902	0.648095	0.653012	0.630805	0.668867	0.637091	0.657187	0.589453	0.688412	0.655505	0.630285	0.668425	0.654371	0.66505	0.651286	0.686237	0.641715	0.686282	0.693689	0.679008	0.616358	0.633857	0.563471	0.661226	0.659705	0.679455	0.683008	0.742124	0.697424	0.59746	0.642096	0.730471	0.709258	0.670238	0.597652	0.648617	0.662158	0.653434	0.659892	0.698785	0.643341	0.707825	0.678294	0.686165	0.61429
Type_I_IFN_Reponse	0.732202	0.569989	0.788019	0.654805	0.641757	0.812563	0.696671	0.606462	0.637876	0.618536	0.632408	0.621903	0.733064	0.804604	0.584685	0.661998	0.666673	0.704297	0.768127	0.805314	0.773065	0.915717	0.792223	0.712152	0.473038	0.526769	0.538684	0.672835	0.725076	0.760418	0.597714	0.875415	0.735877	0.644678	0.742104	0.80498	0.801922	0.825158	0.488627	0.638268	0.621074	0.683209	0.626247	0.828343	0.620929	0.913504	0.711967	0.791847	0.658011
Type_II_IFN_Reponse	0.599435	0.571356	0.526136	0.599058	0.43777	0.526541	0.636806	0.465698	0.626614	0.466196	0.534287	0.542308	0.598651	0.529799	0.411947	0.613085	0.642501	0.505758	0.525325	0.499843	0.367058	0.50286	0.62298	0.544897	0.517028	0.561828	0.42644	0.578786	0.57443	0.654719	0.554427	0.600299	0.647917	0.543372	0.50279	0.602137	0.584557	0.511591	0.365698	0.523557	0.553006	0.532965	0.570647	0.625055	0.584211	0.562196	0.559377	0.541027	0.552676
[truncated: 242 more columns]
