# Supplementary material for: A novel prognostic model for cutaneous melanoma based on an immune-related gene signature and clinical variables
Source: Sci Rep. 2022 Nov 27;12:20374. doi: 10.1038/s41598-022-23475-4 (PMC9701680; doi:10.1038/s41598-022-23475-4)
Supplement: Supplementary file 2 — Supplementary Table S2. [file 41598_2022_23475_MOESM2_ESM.xlsx]

## Sheet: miRNA
Differentially expressed miRNAs within the different immune groups
gene	biotype	kruskal pvalue	kruskal_padj
hsa-miR-150-5p	miRNA	1.61273e-41	2.03849e-38
hsa-miR-7702	miRNA	5.26944e-40	3.33029e-37
hsa-miR-150-3p	miRNA	3.90245e-39	1.64423e-36
hsa-miR-155-5p	miRNA	7.71175e-34	2.43691e-31
hsa-miR-342-5p	miRNA	2.00951e-33	5.08003e-31
hsa-miR-142-5p	miRNA	3.46884e-33	7.30769e-31
hsa-miR-342-3p	miRNA	1.02004e-32	1.8419e-30
hsa-miR-1976	miRNA	6.51595e-27	1.02952e-24
hsa-miR-142-3p	miRNA	3.67744e-26	5.16475e-24
hsa-miR-4772-3p	miRNA	1.64122e-25	2.07451e-23
hsa-miR-4491	miRNA	2.87887e-24	3.30808e-22
hsa-miR-146b-3p	miRNA	3.96421e-23	4.17564e-21
hsa-miR-5586-5p	miRNA	1.16264e-22	1.13045e-20
hsa-miR-625-3p	miRNA	5.33004e-21	4.81226e-19
hsa-miR-29c-3p	miRNA	1.71446e-19	1.44472e-17
hsa-miR-6842-3p	miRNA	3.32989e-18	2.63061e-16
hsa-miR-155-3p	miRNA	2.8143e-17	2.09252e-15
hsa-miR-4494	miRNA	1.49089e-15	1.04694e-13
hsa-miR-625-5p	miRNA	1.47117e-14	9.78716e-13
hsa-miR-29c-5p	miRNA	2.77397e-14	1.75315e-12
hsa-miR-146b-5p	miRNA	2.94357e-14	1.77175e-12
hsa-miR-766-3p	miRNA	9.28129e-14	5.33253e-12
hsa-miR-6774-3p	miRNA	4.81827e-13	2.64796e-11
hsa-miR-642a-5p	miRNA	7.74246e-13	4.07769e-11
hsa-miR-3614-3p	miRNA	2.99521e-12	1.51438e-10
hsa-miR-511-5p	miRNA	6.33731e-12	3.00609e-10
hsa-miR-7846-3p	miRNA	6.42125e-12	3.00609e-10
hsa-miR-4772-5p	miRNA	9.10807e-12	4.11164e-10
hsa-miR-629-3p	miRNA	1.25335e-11	5.46287e-10
hsa-miR-4736	miRNA	1.74635e-11	7.35795e-10
hsa-miR-4632-3p	miRNA	7.80747e-11	3.18343e-09
hsa-let-7i-3p	miRNA	2.23072e-10	8.81133e-09
hsa-miR-6718-5p	miRNA	4.4787e-10	1.71548e-08
hsa-miR-223-5p	miRNA	4.90803e-10	1.82463e-08
hsa-miR-3614-5p	miRNA	8.09347e-10	2.9229e-08
hsa-miR-3690	miRNA	9.97361e-10	3.50184e-08
hsa-miR-6503-5p	miRNA	1.04478e-09	3.56918e-08
hsa-miR-5193	miRNA	1.32643e-09	4.38329e-08
hsa-miR-223-3p	miRNA	1.35244e-09	4.38329e-08
hsa-miR-361-3p	miRNA	1.60493e-09	5.07159e-08
hsa-miR-942-5p	miRNA	2.23783e-09	6.89906e-08
hsa-miR-153-5p	miRNA	3.27244e-09	9.8485e-08
hsa-miR-6891-5p	miRNA	4.95633e-09	1.45693e-07
hsa-miR-5571-3p	miRNA	5.1285e-09	1.47328e-07
hsa-miR-29b-2-5p	miRNA	2.31162e-08	6.49308e-07
hsa-miR-6501-5p	miRNA	3.64345e-08	1.00116e-06
hsa-miR-6502-5p	miRNA	3.93081e-08	1.05714e-06
hsa-miR-1228-5p	miRNA	2.16878e-07	5.71112e-06
hsa-miR-29b-3p	miRNA	2.60652e-07	6.72376e-06
hsa-miR-93-5p	miRNA	2.72313e-07	6.88408e-06
hsa-miR-4446-3p	miRNA	4.01005e-07	9.93862e-06
hsa-miR-17-5p	miRNA	4.99823e-07	1.21495e-05
hsa-miR-6761-5p	miRNA	7.1707e-07	1.71014e-05
hsa-miR-149-5p	miRNA	7.4918e-07	1.75364e-05
hsa-miR-1247-5p	miRNA	1.08321e-06	2.48942e-05
hsa-miR-1228-3p	miRNA	1.10983e-06	2.50504e-05
hsa-miR-5571-5p	miRNA	1.23536e-06	2.73947e-05
hsa-miR-26a-5p	miRNA	1.30797e-06	2.84758e-05
hsa-miR-511-3p	miRNA	1.32917e-06	2.84758e-05
hsa-miR-944	miRNA	1.42019e-06	2.99187e-05
hsa-miR-1247-3p	miRNA	1.74344e-06	3.61264e-05
hsa-miR-6125	miRNA	1.84894e-06	3.76944e-05
hsa-miR-151a-5p	miRNA	1.91083e-06	3.83379e-05
hsa-miR-5690	miRNA	2.38428e-06	4.70895e-05
hsa-miR-1295a	miRNA	3.81255e-06	7.41395e-05
hsa-miR-4645-3p	miRNA	4.08252e-06	7.81864e-05
hsa-miR-99b-5p	miRNA	5.06399e-06	9.55356e-05
hsa-miR-4453	miRNA	6.82029e-06	0.000126777
hsa-miR-3170	miRNA	6.94077e-06	0.000127147
hsa-miR-3678-5p	miRNA	7.23114e-06	0.000129589
hsa-miR-942-3p	miRNA	7.27915e-06	0.000129589
hsa-miR-4724-5p	miRNA	1.02853e-05	0.000180564
hsa-miR-744-3p	miRNA	1.1983e-05	0.000207486
hsa-miR-30d-3p	miRNA	1.22346e-05	0.000208979
hsa-miR-6803-3p	miRNA	1.43119e-05	0.000241203
hsa-miR-505-5p	miRNA	1.54498e-05	0.000256955
hsa-miR-7-1-3p	miRNA	2.26722e-05	0.000371364
hsa-miR-330-5p	miRNA	2.29165e-05	0.000371364
hsa-miR-1180-3p	miRNA	2.48149e-05	0.000397038
hsa-miR-151a-3p	miRNA	2.72116e-05	0.000429943
hsa-miR-191-3p	miRNA	2.91706e-05	0.000455205
hsa-miR-708-5p	miRNA	2.95818e-05	0.000455992
hsa-miR-642a-3p	miRNA	3.49729e-05	0.0005326
hsa-miR-28-5p	miRNA	3.67146e-05	0.000552468
hsa-miR-27b-5p	miRNA	4.09806e-05	0.000604263
hsa-miR-214-3p	miRNA	4.15253e-05	0.000604263
hsa-miR-20a-3p	miRNA	4.15909e-05	0.000604263
hsa-miR-1262	miRNA	4.24835e-05	0.000610217
hsa-miR-93-3p	miRNA	4.4796e-05	0.000636204
hsa-miR-99b-3p	miRNA	4.65988e-05	0.000654454
hsa-miR-3913-5p	miRNA	5.00095e-05	0.000692465
hsa-miR-5680	miRNA	5.0401e-05	0.000692465
hsa-miR-92a-3p	miRNA	5.45509e-05	0.000741423
hsa-miR-708-3p	miRNA	6.07169e-05	0.000816448
hsa-miR-134-3p	miRNA	6.23896e-05	0.00083011
hsa-miR-19b-1-5p	miRNA	7.59565e-05	0.00100009
hsa-miR-20a-5p	miRNA	8.02362e-05	0.00104555
hsa-miR-411-3p	miRNA	9.65377e-05	0.00124514
hsa-miR-6503-3p	miRNA	0.000102769	0.00131213
hsa-miR-6820-3p	miRNA	0.000106803	0.00134999
hsa-miR-22-5p	miRNA	0.000124592	0.00155924
hsa-miR-148b-3p	miRNA	0.000154777	0.00191076
hsa-miR-5684	miRNA	0.000156623	0.00191076
hsa-miR-6720-3p	miRNA	0.000157214	0.00191076
hsa-miR-3202	miRNA	0.000169579	0.00204141
hsa-miR-4505	miRNA	0.000172689	0.00205923
hsa-miR-1258	miRNA	0.00017684	0.00208833
hsa-miR-25-3p	miRNA	0.000178433	0.00208833
hsa-miR-324-3p	miRNA	0.000190959	0.00221442
hsa-miR-196a-5p	miRNA	0.000202268	0.00232425
hsa-miR-653-5p	miRNA	0.00020448	0.00232849
hsa-miR-6720-5p	miRNA	0.000206964	0.00233574
hsa-miR-148a-5p	miRNA	0.000220848	0.00247037
hsa-miR-431-3p	miRNA	0.000236552	0.00262283
hsa-miR-214-5p	miRNA	0.000247762	0.00272323
hsa-miR-6783-3p	miRNA	0.000263848	0.00287503
hsa-miR-196b-5p	miRNA	0.00029718	0.00321056
hsa-miR-4739	miRNA	0.000317326	0.00339915
hsa-miR-548b-3p	miRNA	0.000321737	0.00341745
hsa-miR-22-3p	miRNA	0.000357563	0.00376633
hsa-miR-3678-3p	miRNA	0.000366953	0.00383319
hsa-miR-937-3p	miRNA	0.000369976	0.00383319
hsa-miR-548e-3p	miRNA	0.000396967	0.0040794
hsa-miR-876-3p	miRNA	0.000406188	0.0041405
hsa-miR-561-5p	miRNA	0.000414937	0.00419584
hsa-miR-491-3p	miRNA	0.000479213	0.00480734
hsa-miR-767-5p	miRNA	0.000490892	0.00488273
hsa-miR-5001-3p	miRNA	0.000494453	0.00488273
hsa-miR-1270	miRNA	0.000501363	0.00491258
hsa-miR-29a-3p	miRNA	0.000537566	0.0052268
hsa-miR-30b-3p	miRNA	0.000555282	0.00535783
hsa-miR-3667-5p	miRNA	0.000608867	0.00583036
hsa-miR-1910-5p	miRNA	0.0006346	0.00603108
hsa-miR-95-3p	miRNA	0.000642727	0.00606273
hsa-miR-219a-1-3p	miRNA	0.000666798	0.0062432
hsa-miR-190a-5p	miRNA	0.000717566	0.00666914
hsa-miR-4522	miRNA	0.000740885	0.00683561
hsa-miR-7112-3p	miRNA	0.000747908	0.0068504
hsa-miR-4777-3p	miRNA	0.00077958	0.00705279
hsa-miR-377-5p	miRNA	0.000781164	0.00705279
hsa-miR-409-3p	miRNA	0.000800724	0.00716053
hsa-let-7g-5p	miRNA	0.000804427	0.00716053
hsa-miR-412-5p	miRNA	0.000816312	0.00721551
hsa-let-7e-5p	miRNA	0.000838984	0.00736441
hsa-miR-145-5p	miRNA	0.000888397	0.00774437
hsa-miR-4434	miRNA	0.000907302	0.00782598
hsa-miR-105-5p	miRNA	0.000910142	0.00782598
hsa-miR-548j-5p	miRNA	0.00101945	0.00870151
hsa-let-7c-3p	miRNA	0.00102573	0.00870151
hsa-miR-16-2-3p	miRNA	0.00104545	0.00880964
hsa-miR-9-5p	miRNA	0.00109312	0.00915038
hsa-miR-370-3p	miRNA	0.00111611	0.00920008
hsa-miR-548o-3p	miRNA	0.00111899	0.00920008
hsa-miR-410-3p	miRNA	0.0011209	0.00920008
hsa-miR-26b-5p	miRNA	0.00115352	0.00940678
hsa-miR-92b-3p	miRNA	0.0011673	0.00945813
hsa-miR-432-5p	miRNA	0.00123951	0.00997927
hsa-miR-369-3p	miRNA	0.00127028	0.0101622
hsa-miR-219b-3p	miRNA	0.00128166	0.0101888
hsa-miR-639	miRNA	0.00128997	0.0101907
hsa-miR-7850-5p	miRNA	0.00129974	0.0102042
hsa-miR-486-3p	miRNA	0.00133488	0.0104085
hsa-miR-326	miRNA	0.00134224	0.0104085
hsa-miR-148a-3p	miRNA	0.00144605	0.0111452
hsa-miR-4788	miRNA	0.00147563	0.0113042
hsa-miR-758-5p	miRNA	0.00148482	0.0113061
hsa-miR-873-3p	miRNA	0.00150806	0.0114143
hsa-miR-17-3p	miRNA	0.00153789	0.0115708
hsa-miR-127-3p	miRNA	0.00155727	0.0116472
hsa-miR-496	miRNA	0.00157544	0.0117139
hsa-miR-758-3p	miRNA	0.00201524	0.0148963
hsa-miR-218-5p	miRNA	0.00214508	0.0157639
hsa-miR-145-3p	miRNA	0.0021689	0.0158468
hsa-miR-766-5p	miRNA	0.00236313	0.0171666
hsa-miR-1243	miRNA	0.00238925	0.0172572
hsa-miR-939-5p	miRNA	0.00249854	0.0179441
hsa-miR-147b-3p	miRNA	0.0025382	0.0181259
hsa-miR-205-5p	miRNA	0.00258511	0.018354
hsa-miR-301b-5p	miRNA	0.00259919	0.018354
hsa-miR-889-3p	miRNA	0.00265863	0.0186695
hsa-miR-369-5p	miRNA	0.00277857	0.0194039
hsa-miR-4685-3p	miRNA	0.00280205	0.0194366
hsa-miR-484	miRNA	0.00281401	0.0194366
hsa-miR-548s	miRNA	0.00284625	0.0195525
hsa-miR-382-5p	miRNA	0.00290171	0.0198257
hsa-miR-379-5p	miRNA	0.00293508	0.0199459
hsa-miR-126-3p	miRNA	0.00299406	0.0202379
hsa-miR-192-5p	miRNA	0.00305071	0.0205112
hsa-miR-411-5p	miRNA	0.00315621	0.0211082
hsa-miR-1273h-3p	miRNA	0.003196	0.0212618
hsa-miR-18a-5p	miRNA	0.00324939	0.0215038
hsa-miR-6862-5p	miRNA	0.00329571	0.0216188
hsa-miR-4473	miRNA	0.00330098	0.0216188
hsa-miR-6788-3p	miRNA	0.00332233	0.0216465
hsa-let-7e-3p	miRNA	0.00335208	0.0217283
hsa-miR-655-3p	miRNA	0.00366534	0.0236377
hsa-miR-5699-3p	miRNA	0.00386388	0.0247916
hsa-miR-200c-3p	miRNA	0.00390574	0.0248312
hsa-miR-217-5p	miRNA	0.00391892	0.0248312
hsa-miR-27b-3p	miRNA	0.00392899	0.0248312
hsa-miR-130b-5p	miRNA	0.00396489	0.0248621
hsa-miR-323a-3p	miRNA	0.00397322	0.0248621
hsa-miR-21-5p	miRNA	0.00405976	0.0252785
hsa-miR-149-3p	miRNA	0.00420453	0.0260516
hsa-miR-3610	miRNA	0.00427056	0.0262507
hsa-miR-3923	miRNA	0.0042782	0.0262507
hsa-miR-299-5p	miRNA	0.00438363	0.0267677
hsa-miR-106b-5p	miRNA	0.00442037	0.026772
hsa-miR-378c	miRNA	0.0044267	0.026772
hsa-miR-106b-3p	miRNA	0.00451628	0.0271837
hsa-miR-494-3p	miRNA	0.00456461	0.0273444
hsa-miR-134-5p	miRNA	0.00469083	0.027968
hsa-miR-4523	miRNA	0.00472155	0.027997
hsa-miR-30e-3p	miRNA	0.00474	0.027997
hsa-miR-203b-3p	miRNA	0.00480367	0.0282411
hsa-miR-32-5p	miRNA	0.00484908	0.0283761
hsa-miR-24-1-5p	miRNA	0.00493775	0.0287618
hsa-miR-23b-3p	miRNA	0.00520754	0.0301942
hsa-miR-1249-3p	miRNA	0.0053196	0.0307031
hsa-miR-6781-3p	miRNA	0.00558438	0.0320848
hsa-miR-605-5p	miRNA	0.00581847	0.0332785
hsa-miR-5091	miRNA	0.00586393	0.0333874
hsa-miR-493-3p	miRNA	0.00601913	0.0341174
hsa-miR-576-5p	miRNA	0.00605956	0.0341932
hsa-miR-16-5p	miRNA	0.00628729	0.0352116
hsa-miR-543	miRNA	0.0063228	0.0352116
hsa-miR-6731-5p	miRNA	0.0063236	0.0352116
hsa-miR-6875-5p	miRNA	0.00667188	0.0367867
hsa-miR-497-5p	miRNA	0.00667374	0.0367867
hsa-miR-505-3p	miRNA	0.00669379	0.0367867
hsa-miR-154-5p	miRNA	0.006791	0.0371594
hsa-miR-19a-3p	miRNA	0.00707678	0.0385562
hsa-miR-1306-5p	miRNA	0.00725794	0.0393735
hsa-miR-431-5p	miRNA	0.00767229	0.0414435
hsa-miR-28-3p	miRNA	0.00794601	0.042572
hsa-miR-769-5p	miRNA	0.00794856	0.042572
hsa-miR-876-5p	miRNA	0.00800008	0.0426671
hsa-miR-4479	miRNA	0.00821336	0.0433642
hsa-miR-221-3p	miRNA	0.00821679	0.0433642
hsa-miR-370-5p	miRNA	0.00823371	0.0433642
hsa-miR-329-3p	miRNA	0.00844552	0.0442952
hsa-miR-632	miRNA	0.00874998	0.0457024
hsa-miR-194-5p	miRNA	0.00880646	0.0458081
hsa-miR-6855-5p	miRNA	0.00886361	0.0459164
hsa-miR-504-3p	miRNA	0.00916168	0.0471742
hsa-miR-539-5p	miRNA	0.00918106	0.0471742
hsa-miR-3174	miRNA	0.00926395	0.0472252
hsa-miR-7705	miRNA	0.00926571	0.0472252
hsa-miR-487a-5p	miRNA	0.00941546	0.0477958
hsa-miR-409-5p	miRNA	0.00961018	0.0484172
hsa-miR-4999-5p	miRNA	0.00961449	0.0484172
hsa-miR-4454	miRNA	0.00977303	0.0490203
hsa-miR-1914-5p	miRNA	0.00984071	0.0491646
hsa-miR-654-3p	miRNA	0.00992029	0.0493671
hsa-miR-195-5p	miRNA	0.00999087	0.0495234

## Sheet: lncRNA
Differentially expressed lncRNAs within the different immune groups
gene	biotype	kruskal pvalue	kruskal_padj
PCED1B-AS1	lncRNA	5.74308e-51	7.636e-47
USP30-AS1	lncRNA	1.9756e-48	1.31338e-44
LINC01871	lncRNA	4.83019e-46	2.14074e-42
LINC02446	lncRNA	7.95404e-46	2.64392e-42
LINC00861	lncRNA	1.01288e-45	2.69346e-42
AL590764.1	lncRNA	2.42164e-45	4.75126e-42
ITGB2-AS1	lncRNA	2.50142e-45	4.75126e-42
LINC01943	lncRNA	3.37805e-45	5.61431e-42
LINC01934	lncRNA	4.04906e-45	5.98181e-42
AC007728.2	lncRNA	1.96994e-44	2.56599e-41
AL135818.1	lncRNA	2.12288e-44	2.56599e-41
TRBV11-2	lncRNA	4.05988e-44	4.49834e-41
AC012645.3	lncRNA	1.09676e-43	1.12173e-40
AC127521.1	lncRNA	1.28893e-42	1.22412e-39
AC004847.1	lncRNA	2.33091e-42	2.06612e-39
AC243960.1	lncRNA	6.6066e-42	5.49009e-39
LINC02416	lncRNA	8.69442e-42	6.63621e-39
AC022706.1	lncRNA	8.98403e-42	6.63621e-39
PIK3CD-AS1	lncRNA	1.94927e-41	1.36408e-38
AC004865.2	lncRNA	7.84884e-41	5.07684e-38
AP003774.2	lncRNA	8.01847e-41	5.07684e-38
LINC00528	lncRNA	1.58881e-40	9.60217e-38
AC015911.3	lncRNA	1.68343e-39	9.73169e-37
LINC01281	lncRNA	3.22913e-39	1.78894e-36
AC133644.1	lncRNA	2.89386e-38	1.51826e-35
AL606807.1	lncRNA	2.96892e-38	1.51826e-35
AC009133.3	lncRNA	6.68089e-38	3.28997e-35
AC034238.2	lncRNA	1.03586e-37	4.91884e-35
AC007384.1	lncRNA	2.34163e-37	1.0736e-34
AC004687.1	lncRNA	2.8138e-37	1.24708e-34
AC096734.1	lncRNA	2.91861e-37	1.2518e-34
LINC01215	lncRNA	4.25237e-37	1.76686e-34
LINC00996	lncRNA	6.83439e-37	2.75364e-34
MIAT	lncRNA	1.63864e-36	6.31923e-34
LINC01857	lncRNA	1.66345e-36	6.31923e-34
AC008083.3	lncRNA	2.2061e-36	8.14785e-34
LINC02384	lncRNA	9.17449e-36	3.29686e-33
AC022182.2	lncRNA	1.26572e-35	4.42868e-33
AL023653.1	lncRNA	1.31189e-35	4.47254e-33
AL365361.1	lncRNA	2.68483e-35	8.92436e-33
AL683807.1	lncRNA	2.83189e-35	9.18361e-33
CEP250-AS1	lncRNA	3.09343e-35	9.79292e-33
IRF1-AS1	lncRNA	4.29728e-35	1.32876e-32
LINC00892	lncRNA	5.58202e-35	1.68678e-32
AC018755.4	lncRNA	5.77564e-35	1.70651e-32
AL162414.1	lncRNA	7.26841e-35	2.10089e-32
LINC02528	lncRNA	8.37973e-35	2.37057e-32
AC099524.1	lncRNA	1.65445e-34	4.58283e-32
AC015819.1	lncRNA	2.12526e-34	5.76682e-32
AC026369.3	lncRNA	3.1606e-34	8.40466e-32
LINC02132	lncRNA	4.07516e-34	1.06242e-31
FAM30A	lncRNA	4.45089e-34	1.13806e-31
EML4-AS1	lncRNA	1.10259e-33	2.76605e-31
CCR5AS	lncRNA	1.99807e-33	4.91969e-31
LINC02273	lncRNA	2.59978e-33	6.28486e-31
AC008105.3	lncRNA	3.63538e-33	8.63142e-31
TRG-AS1	lncRNA	4.64394e-33	1.08326e-30
LINC02285	lncRNA	6.5902e-33	1.51075e-30
PSMB8-AS1	lncRNA	1.07372e-32	2.41969e-30
U62317.1	lncRNA	1.56761e-32	3.47382e-30
LINC01501	lncRNA	1.62118e-32	3.53364e-30
HLA-DQB1-AS1	lncRNA	1.91346e-32	4.10344e-30
LINC02325	lncRNA	5.50255e-32	1.1613e-29
AC006033.2	lncRNA	6.33002e-32	1.31506e-29
LINC02481	lncRNA	7.02232e-32	1.43644e-29
AC002091.1	lncRNA	8.27773e-32	1.66759e-29
AC010247.2	lncRNA	2.5382e-31	5.03701e-29
LINC00402	lncRNA	2.61451e-31	5.11213e-29
AC093010.1	lncRNA	4.04876e-31	7.80179e-29
MIR155HG	lncRNA	6.23481e-31	1.18426e-28
AC004921.1	lncRNA	9.53224e-31	1.78508e-28
C9orf139	lncRNA	1.84043e-30	3.39866e-28
AC004585.1	lncRNA	2.02556e-30	3.68681e-28
AC012236.1	lncRNA	2.05193e-30	3.68681e-28
SOCAR	lncRNA	2.36779e-30	4.19761e-28
AC023590.1	lncRNA	2.62306e-30	4.58898e-28
AC011899.2	lncRNA	2.80565e-30	4.84467e-28
SIRPG-AS1	lncRNA	3.07392e-30	5.23985e-28
AC109446.3	lncRNA	4.01849e-30	6.76327e-28
IFNG-AS1	lncRNA	5.00943e-30	8.32567e-28
LINC01146	lncRNA	1.01415e-29	1.6647e-27
LINC02362	lncRNA	3.51705e-29	5.70276e-27
LINC01806	lncRNA	3.56103e-29	5.70452e-27
LINC02422	lncRNA	3.65756e-29	5.78939e-27
ANKRD44-AS1	lncRNA	3.92759e-29	6.14368e-27
BHLHE40-AS1	lncRNA	4.08914e-29	6.322e-27
LINC01550	lncRNA	4.2625e-29	6.51428e-27
AC079015.1	lncRNA	8.06587e-29	1.21868e-26
AL357033.4	lncRNA	8.86338e-29	1.32413e-26
AC138207.5	lncRNA	1.21027e-28	1.78797e-26
HCP5	lncRNA	1.92612e-28	2.81425e-26
COPDA1	lncRNA	2.85105e-28	4.12039e-26
LINC00299	lncRNA	3.3632e-28	4.80829e-26
DBH-AS1	lncRNA	4.94323e-28	6.99204e-26
AC243829.4	lncRNA	9.93881e-28	1.39102e-25
AC108134.3	lncRNA	1.24972e-27	1.71648e-25
LINC02694	lncRNA	1.25224e-27	1.71648e-25
AC011899.3	lncRNA	1.84691e-27	2.50577e-25
AL592164.1	lncRNA	2.95552e-27	3.96936e-25
AL133371.2	lncRNA	4.04093e-27	5.37282e-25
AC106882.1	lncRNA	6.86496e-27	9.03728e-25
AC005083.1	lncRNA	9.52229e-27	1.24126e-24
IL21-AS1	lncRNA	1.49634e-26	1.93159e-24
DTNB-AS1	lncRNA	1.71425e-26	2.19161e-24
AC007569.1	lncRNA	2.10197e-26	2.6617e-24
AL391056.1	lncRNA	2.32958e-26	2.92209e-24
LINC01781	lncRNA	3.69631e-26	4.5931e-24
AC006369.1	lncRNA	3.88908e-26	4.7879e-24
LINC01358	lncRNA	4.90282e-26	5.98054e-24
AC246787.2	lncRNA	9.13537e-26	1.10422e-23
LINC02195	lncRNA	1.29938e-25	1.55645e-23
LINC01727	lncRNA	1.3705e-25	1.62698e-23
AC090559.1	lncRNA	1.43436e-25	1.68773e-23
AC009119.1	lncRNA	2.68577e-25	3.13246e-23
LINC00582	lncRNA	2.85367e-25	3.29934e-23
AC244205.1	lncRNA	2.93747e-25	3.36695e-23
AC020659.1	lncRNA	3.23714e-25	3.67872e-23
AC011997.1	lncRNA	4.0666e-25	4.58216e-23
U62317.4	lncRNA	4.29444e-25	4.79822e-23
MMP2-AS1	lncRNA	7.75284e-25	8.59015e-23
MIR223HG	lncRNA	1.94413e-24	2.1363e-22
LINC01684	lncRNA	2.62128e-24	2.85677e-22
AL031733.2	lncRNA	5.95022e-24	6.43204e-22
AC002091.2	lncRNA	1.6686e-23	1.78917e-21
LINC00544	lncRNA	3.0613e-23	3.25624e-21
AP002954.1	lncRNA	3.09292e-23	3.26377e-21
ECE1-AS1	lncRNA	3.6805e-23	3.85323e-21
LINC01055	lncRNA	4.03976e-23	4.19631e-21
AC145098.1	lncRNA	4.76225e-23	4.90844e-21
LINC00158	lncRNA	5.49205e-23	5.6171e-21
SENCR	lncRNA	5.7738e-23	5.86019e-21
LINC02576	lncRNA	7.79008e-23	7.84673e-21
AL022067.1	lncRNA	1.28861e-22	1.28822e-20
ZBTB20-AS1	lncRNA	1.46176e-22	1.44296e-20
WDR86-AS1	lncRNA	1.4651e-22	1.44296e-20
AL158071.3	lncRNA	1.64717e-22	1.61035e-20
PRKCQ-AS1	lncRNA	2.41412e-22	2.34293e-20
TNK2-AS1	lncRNA	3.59722e-22	3.46585e-20
AC008555.4	lncRNA	3.92888e-22	3.75815e-20
AC093583.1	lncRNA	5.04206e-22	4.78851e-20
AC243972.1	lncRNA	6.42613e-22	6.0597e-20
AC005224.3	lncRNA	6.93152e-22	6.49024e-20
AL138930.1	lncRNA	7.46088e-22	6.93705e-20
LCT-AS1	lncRNA	8.63704e-22	7.97486e-20
IL21R-AS1	lncRNA	9.31977e-22	8.54591e-20
AC004494.1	lncRNA	9.96462e-22	9.07463e-20
AC079341.1	lncRNA	1.57031e-21	1.42033e-19
XXYLT1-AS2	lncRNA	2.29202e-21	2.0591e-19
LINC00649	lncRNA	2.89253e-21	2.58115e-19
LINC02084	lncRNA	3.3042e-21	2.92885e-19
AC020656.2	lncRNA	4.39577e-21	3.87061e-19
LINC02642	lncRNA	9.90267e-21	8.66223e-19
AL158071.4	lncRNA	1.26134e-20	1.09613e-18
AC104024.1	lncRNA	1.27461e-20	1.10046e-18
LINC02397	lncRNA	1.54629e-20	1.32642e-18
AC104971.3	lncRNA	1.60016e-20	1.36383e-18
AC008033.3	lncRNA	1.63728e-20	1.38658e-18
AL135818.2	lncRNA	2.49641e-20	2.10077e-18
LINC00426	lncRNA	2.62942e-20	2.19879e-18
AC008083.4	lncRNA	3.0047e-20	2.4969e-18
AL359220.1	lncRNA	3.0883e-20	2.55044e-18
AC010186.4	lncRNA	3.48741e-20	2.86226e-18
AL109955.1	lncRNA	6.23576e-20	5.08655e-18
AC010247.1	lncRNA	6.80703e-20	5.51868e-18
AC079793.1	lncRNA	8.3468e-20	6.726e-18
TSPOAP1-AS1	lncRNA	1.03903e-19	8.32223e-18
MDS2	lncRNA	1.34301e-19	1.06927e-17
LINC02605	lncRNA	1.99253e-19	1.57695e-17
LINC02156	lncRNA	2.02465e-19	1.59289e-17
AL731567.1	lncRNA	2.13117e-19	1.66682e-17
AL133467.1	lncRNA	2.19931e-19	1.70321e-17
AC060234.2	lncRNA	2.20332e-19	1.70321e-17
AC007336.2	lncRNA	2.32137e-19	1.7841e-17
AC007036.1	lncRNA	2.42335e-19	1.85177e-17
LINC01484	lncRNA	3.11089e-19	2.36357e-17
LINC01624	lncRNA	3.15566e-19	2.38396e-17
AC008760.2	lncRNA	3.46731e-19	2.60459e-17
AL022316.1	lncRNA	3.51531e-19	2.62582e-17
AC121338.1	lncRNA	3.72593e-19	2.7676e-17
HSD11B1-AS1	lncRNA	4.31379e-19	3.18646e-17
AC005224.2	lncRNA	4.47153e-19	3.28473e-17
AC008750.1	lncRNA	4.6543e-19	3.4002e-17
LINC00484	lncRNA	7.24912e-19	5.2669e-17
LINC02773	lncRNA	7.4841e-19	5.40807e-17
LINC02245	lncRNA	8.08322e-19	5.80943e-17
AC009041.1	lncRNA	1.30446e-18	9.32477e-17
AC003070.1	lncRNA	1.57914e-18	1.12279e-16
IATPR	lncRNA	2.23893e-18	1.58345e-16
LINC02724	lncRNA	3.85933e-18	2.71501e-16
CHRM3-AS2	lncRNA	3.8852e-18	2.71882e-16
ITGA6-AS1	lncRNA	4.52393e-18	3.14922e-16
AF127936.1	lncRNA	4.64096e-18	3.21386e-16
AL357033.3	lncRNA	4.68427e-18	3.22705e-16
LINC01678	lncRNA	4.76657e-18	3.26682e-16
AL357054.4	lncRNA	5.02648e-18	3.42728e-16
AC116366.2	lncRNA	5.433e-18	3.68557e-16
ADPGK-AS1	lncRNA	5.976e-18	4.03334e-16
LINC01891	lncRNA	7.97188e-18	5.35324e-16
AC023510.2	lncRNA	1.13843e-17	7.60629e-16
AF165147.1	lncRNA	1.59329e-17	1.05922e-15
AL161785.1	lncRNA	1.6844e-17	1.11422e-15
AC108206.2	lncRNA	2.08993e-17	1.37529e-15
AC007381.1	lncRNA	2.09977e-17	1.37529e-15
AC008957.1	lncRNA	2.68395e-17	1.74931e-15
MIR9-3HG	lncRNA	2.72952e-17	1.77033e-15
AP001341.1	lncRNA	3.33011e-17	2.14938e-15
AL355076.2	lncRNA	4.45976e-17	2.86459e-15
AC007278.1	lncRNA	5.14176e-17	3.28677e-15
BFSP2-AS1	lncRNA	6.6666e-17	4.2411e-15
EPHA1-AS1	lncRNA	6.89319e-17	4.36438e-15
AC097375.1	lncRNA	7.29208e-17	4.59505e-15
AC136475.3	lncRNA	7.56591e-17	4.74511e-15
PARP11-AS1	lncRNA	1.47898e-16	9.23218e-15
LINC02555	lncRNA	1.49257e-16	9.27346e-15
LINC02648	lncRNA	1.53047e-16	9.4647e-15
LINC02033	lncRNA	1.66145e-16	1.02272e-14
LINC01094	lncRNA	1.77983e-16	1.09054e-14
RERE-AS1	lncRNA	2.21818e-16	1.35289e-14
AC025171.5	lncRNA	2.36808e-16	1.43772e-14
AC007991.4	lncRNA	2.509e-16	1.51635e-14
AL512631.1	lncRNA	3.00977e-16	1.81076e-14
AC092723.1	lncRNA	3.77308e-16	2.25977e-14
AC092145.1	lncRNA	4.22684e-16	2.52018e-14
LINC01506	lncRNA	4.28305e-16	2.5423e-14
AL138720.1	lncRNA	5.1492e-16	3.04283e-14
LINC02812	lncRNA	5.26677e-16	3.09854e-14
AL035530.1	lncRNA	5.35585e-16	3.13706e-14
AL162457.1	lncRNA	5.77789e-16	3.36942e-14
AC067945.2	lncRNA	6.12658e-16	3.55716e-14
AC093278.2	lncRNA	6.94072e-16	4.01234e-14
LINC01150	lncRNA	6.97105e-16	4.01243e-14
AC007991.2	lncRNA	7.04454e-16	4.03725e-14
AL356417.1	lncRNA	7.28769e-16	4.15868e-14
LINC01480	lncRNA	7.78055e-16	4.42095e-14
LINC02513	lncRNA	8.05711e-16	4.53128e-14
AL121839.2	lncRNA	8.07433e-16	4.53128e-14
AL161781.2	lncRNA	8.07696e-16	4.53128e-14
AC133065.1	lncRNA	1.3935e-15	7.78484e-14
AL031595.2	lncRNA	1.45354e-15	8.0863e-14
LINC02295	lncRNA	1.7374e-15	9.62519e-14
AC087318.1	lncRNA	1.82274e-15	1.00561e-13
AL356276.1	lncRNA	1.90238e-15	1.04521e-13
AP005482.2	lncRNA	1.97347e-15	1.0798e-13
AL137186.1	lncRNA	4.37068e-15	2.38166e-13
AC023825.2	lncRNA	4.76357e-15	2.58516e-13
AC006272.1	lncRNA	5.48938e-15	2.96694e-13
AC063977.6	lncRNA	7.73637e-15	4.16449e-13
AL139352.1	lncRNA	8.07064e-15	4.32691e-13
LINC00324	lncRNA	1.03505e-14	5.52694e-13
LINC02611	lncRNA	1.10372e-14	5.87004e-13
AC005840.4	lncRNA	1.40057e-14	7.41914e-13
AC021678.2	lncRNA	1.70183e-14	8.9792e-13
AC244453.2	lncRNA	2.98926e-14	1.57096e-12
AC010175.1	lncRNA	3.0713e-14	1.60772e-12
AL592431.1	lncRNA	3.35687e-14	1.75031e-12
AC099343.3	lncRNA	3.39515e-14	1.76336e-12
AC027449.1	lncRNA	3.53295e-14	1.82779e-12
LINC01675	lncRNA	3.75138e-14	1.93327e-12
LINC01814	lncRNA	5.01275e-14	2.57334e-12
AP003472.2	lncRNA	5.28317e-14	2.70173e-12
AC005082.1	lncRNA	5.47172e-14	2.78743e-12
AC124248.1	lncRNA	5.73279e-14	2.90928e-12
LINC02520	lncRNA	6.86556e-14	3.47089e-12
SERPINB9P1	lncRNA	6.89436e-14	3.47225e-12
AC093642.1	lncRNA	8.8246e-14	4.42762e-12
AC090152.1	lncRNA	9.4096e-14	4.70339e-12
AC131097.3	lncRNA	9.50238e-14	4.73197e-12
Z84492.1	lncRNA	1.09119e-13	5.41361e-12
LINC00954	lncRNA	1.16221e-13	5.7445e-12
LINC00968	lncRNA	1.27047e-13	6.25638e-12
AC131097.2	lncRNA	1.46744e-13	7.19965e-12
HAR1A	lncRNA	1.66058e-13	8.11731e-12
GTSCR1	lncRNA	1.95301e-13	9.51178e-12
AC092384.3	lncRNA	2.50122e-13	1.21373e-11
AC138089.1	lncRNA	2.53458e-13	1.22545e-11
LINC00877	lncRNA	2.83281e-13	1.36468e-11
AOAH-IT1	lncRNA	3.79959e-13	1.8238e-11
AC009950.1	lncRNA	3.81436e-13	1.82431e-11
FAM215A	lncRNA	3.85535e-13	1.8373e-11
AL139020.1	lncRNA	4.16489e-13	1.97773e-11
AL844908.1	lncRNA	4.32667e-13	2.04724e-11
AP002358.1	lncRNA	4.79799e-13	2.2622e-11
LINC02361	lncRNA	4.98205e-13	2.34068e-11
AC120193.1	lncRNA	5.09202e-13	2.38393e-11
LINC02158	lncRNA	5.1496e-13	2.40243e-11
AL683807.2	lncRNA	5.26038e-13	2.44215e-11
NRIR	lncRNA	5.27149e-13	2.44215e-11
LINC01991	lncRNA	5.48293e-13	2.53129e-11
ETV7-AS1	lncRNA	5.6665e-13	2.60698e-11
AC242842.1	lncRNA	6.30246e-13	2.88957e-11
OSTN-AS1	lncRNA	6.37189e-13	2.91136e-11
LINC01127	lncRNA	6.63714e-13	3.02217e-11
LINC02539	lncRNA	6.89957e-13	3.13095e-11
LINC02863	lncRNA	7.01542e-13	3.17269e-11
AL512306.2	lncRNA	7.88898e-13	3.55105e-11
AC129492.1	lncRNA	7.90546e-13	3.55105e-11
LINC02390	lncRNA	8.11312e-13	3.63206e-11
AL355581.1	lncRNA	8.20193e-13	3.65949e-11
LINC02073	lncRNA	9.9831e-13	4.43931e-11
PDE2A-AS2	lncRNA	1.03848e-12	4.60256e-11
HMGA1P4	lncRNA	1.17954e-12	5.21034e-11
HCFC1-AS1	lncRNA	1.21469e-12	5.34786e-11
AC008759.3	lncRNA	1.24628e-12	5.46882e-11
LINC00880	lncRNA	1.40646e-12	6.1514e-11
AC245128.3	lncRNA	1.47738e-12	6.44039e-11
AL109914.1	lncRNA	1.58679e-12	6.89477e-11
AC007728.3	lncRNA	1.66881e-12	7.22754e-11
AC100861.1	lncRNA	2.53596e-12	1.09475e-10
AC090948.3	lncRNA	2.91304e-12	1.25345e-10
AL157402.1	lncRNA	3.13181e-12	1.34324e-10
AL139246.3	lncRNA	3.69056e-12	1.57781e-10
AC016683.1	lncRNA	3.7058e-12	1.57924e-10
AL161725.1	lncRNA	4.34136e-12	1.84418e-10
KIF1C-AS1	lncRNA	4.39697e-12	1.86185e-10
AC035139.1	lncRNA	4.46416e-12	1.8843e-10
LINC00539	lncRNA	4.56128e-12	1.9192e-10
C1RL-AS1	lncRNA	4.61426e-12	1.93276e-10
LINC02413	lncRNA	4.62258e-12	1.93276e-10
AL136962.1	lncRNA	5.0418e-12	2.10144e-10
AL592429.2	lncRNA	6.46945e-12	2.68806e-10
RRN3P2	lncRNA	6.65671e-12	2.75725e-10
LINC02100	lncRNA	6.7726e-12	2.79654e-10
AC079584.2	lncRNA	6.89554e-12	2.83848e-10
LINC00926	lncRNA	7.36354e-12	3.01968e-10
AC110995.1	lncRNA	7.38114e-12	3.01968e-10
AC084048.1	lncRNA	8.43804e-12	3.44148e-10
AL359076.1	lncRNA	8.58432e-12	3.4823e-10
AP000424.1	lncRNA	8.5905e-12	3.4823e-10
AL137856.1	lncRNA	1.07148e-11	4.33019e-10
AC104078.1	lncRNA	1.07536e-11	4.33272e-10
AL161669.1	lncRNA	1.11376e-11	4.47388e-10
LINC02532	lncRNA	1.16446e-11	4.66346e-10
LINC01754	lncRNA	1.19035e-11	4.75283e-10
AC108718.1	lncRNA	1.66275e-11	6.61914e-10
AC022182.1	lncRNA	1.74873e-11	6.94062e-10
LINC00937	lncRNA	1.78412e-11	7.06004e-10
AL109767.1	lncRNA	1.82468e-11	7.1991e-10
AC011374.2	lncRNA	2.01641e-11	7.93201e-10
AL353622.1	lncRNA	2.33082e-11	9.14178e-10
AC129507.1	lncRNA	2.4089e-11	9.42022e-10
AC010149.1	lncRNA	3.12705e-11	1.21927e-09
LINC02828	lncRNA	3.2832e-11	1.27642e-09
LINC01374	lncRNA	3.39861e-11	1.31743e-09
AC064805.1	lncRNA	3.91275e-11	1.51232e-09
AP000812.1	lncRNA	4.17524e-11	1.6091e-09
C22orf34	lncRNA	4.56474e-11	1.75413e-09
AP003557.1	lncRNA	4.71837e-11	1.80794e-09
AC092384.1	lncRNA	6.30186e-11	2.40774e-09
AL035701.1	lncRNA	6.36116e-11	2.42344e-09
AC007881.2	lncRNA	6.595e-11	2.50535e-09
Z97192.3	lncRNA	6.7735e-11	2.56583e-09
AC133961.1	lncRNA	7.93829e-11	2.99851e-09
AL445471.2	lncRNA	8.12403e-11	3.05998e-09
AC111182.1	lncRNA	8.27757e-11	3.109e-09
LINC02227	lncRNA	9.86279e-11	3.69396e-09
HCG27	lncRNA	1.00947e-10	3.77021e-09
AC016957.2	lncRNA	1.05012e-10	3.91102e-09
AC008074.2	lncRNA	1.05469e-10	3.91708e-09
AC008555.1	lncRNA	1.19044e-10	4.40893e-09
AC087045.2	lncRNA	1.25499e-10	4.63511e-09
LINC01353	lncRNA	1.56438e-10	5.74744e-09
AC015911.6	lncRNA	1.56481e-10	5.74744e-09
AL353597.1	lncRNA	1.6494e-10	6.04145e-09
LINC00891	lncRNA	1.71652e-10	6.27002e-09
AP001056.1	lncRNA	1.87676e-10	6.83656e-09
LINC02328	lncRNA	1.89244e-10	6.87482e-09
AC104248.1	lncRNA	2.06214e-10	7.47091e-09
AC023794.4	lncRNA	2.11214e-10	7.63127e-09
AL662844.4	lncRNA	2.16701e-10	7.80827e-09
LINC01800	lncRNA	2.17965e-10	7.83261e-09
AC004147.4	lncRNA	2.1864e-10	7.83569e-09
LINC01724	lncRNA	2.26309e-10	8.08871e-09
RHOXF1-AS1	lncRNA	2.43411e-10	8.67666e-09
AC107464.2	lncRNA	3.16088e-10	1.12372e-08
LINC02594	lncRNA	3.2622e-10	1.15665e-08
AC073333.1	lncRNA	3.30301e-10	1.168e-08
AL357153.1	lncRNA	3.36414e-10	1.18646e-08
AL137026.1	lncRNA	3.5692e-10	1.25545e-08
CARD8-AS1	lncRNA	3.80345e-10	1.33432e-08
AC011511.5	lncRNA	4.19646e-10	1.46832e-08
AL137230.2	lncRNA	4.35819e-10	1.52091e-08
AP001496.1	lncRNA	4.62151e-10	1.60858e-08
AC055822.1	lncRNA	5.00802e-10	1.73855e-08
AL583785.1	lncRNA	5.26498e-10	1.823e-08
AC138207.1	lncRNA	5.40585e-10	1.86691e-08
AC002480.1	lncRNA	6.83721e-10	2.35512e-08
AC104653.1	lncRNA	6.88885e-10	2.36677e-08
AC244034.2	lncRNA	7.20859e-10	2.47024e-08
AC005332.2	lncRNA	7.39741e-10	2.52843e-08
CARD11-AS1	lncRNA	7.7482e-10	2.64154e-08
AC078883.1	lncRNA	7.95885e-10	2.70641e-08
AC148476.1	lncRNA	8.57966e-10	2.91008e-08
AL592494.2	lncRNA	8.77736e-10	2.96956e-08
AL357874.1	lncRNA	8.9881e-10	3.03314e-08
LINC00944	lncRNA	9.42776e-10	3.16719e-08
AP000424.2	lncRNA	9.43296e-10	3.16719e-08
DNAH8-AS1	lncRNA	9.46752e-10	3.17078e-08
AL132712.1	lncRNA	9.56875e-10	3.19664e-08
AC005261.2	lncRNA	1.04499e-09	3.48227e-08
SAMSN1-AS1	lncRNA	1.08715e-09	3.61369e-08
AC104083.1	lncRNA	1.14104e-09	3.77957e-08
AC005833.2	lncRNA	1.14274e-09	3.77957e-08
L3MBTL4-AS1	lncRNA	1.21149e-09	3.99129e-08
LINC00943	lncRNA	1.21276e-09	3.99129e-08
AC245014.3	lncRNA	1.27141e-09	4.16744e-08
AL590006.1	lncRNA	1.27255e-09	4.16744e-08
AL020998.1	lncRNA	1.36878e-09	4.47157e-08
AP005131.2	lncRNA	1.37936e-09	4.49509e-08
AP001636.3	lncRNA	1.71854e-09	5.58671e-08
IL6-AS1	lncRNA	1.78852e-09	5.80004e-08
MMP25-AS1	lncRNA	1.81944e-09	5.88594e-08
TTC39C-AS1	lncRNA	1.95317e-09	6.30325e-08
GATA3-AS1	lncRNA	2.13208e-09	6.86396e-08
LINC01841	lncRNA	2.1563e-09	6.92515e-08
BX293535.1	lncRNA	2.16509e-09	6.93663e-08
WAKMAR2	lncRNA	2.37835e-09	7.60158e-08
LILRB1-AS1	lncRNA	2.53304e-09	8.07658e-08
AC244502.1	lncRNA	2.86127e-09	9.10129e-08
AL032821.1	lncRNA	3.29972e-09	1.04709e-07
LINC02754	lncRNA	3.40101e-09	1.07666e-07
AC099568.1	lncRNA	3.66227e-09	1.15662e-07
AL157871.2	lncRNA	3.79032e-09	1.19422e-07
AL355916.2	lncRNA	3.89419e-09	1.22405e-07
AC093567.1	lncRNA	4.08131e-09	1.27984e-07
AC026904.1	lncRNA	4.2422e-09	1.32716e-07
LINC00494	lncRNA	4.36205e-09	1.36145e-07
AC008649.1	lncRNA	4.37321e-09	1.36174e-07
AP002761.2	lncRNA	4.43097e-09	1.3765e-07
AC022092.1	lncRNA	4.49963e-09	1.39457e-07
AC074366.1	lncRNA	4.93017e-09	1.52446e-07
LINC02865	lncRNA	4.99544e-09	1.54105e-07
AC243829.2	lncRNA	5.03356e-09	1.54922e-07
LINC01197	lncRNA	5.33481e-09	1.63814e-07
AC103831.1	lncRNA	6.07183e-09	1.86016e-07
AC021087.4	lncRNA	6.09832e-09	1.86398e-07
Z92544.1	lncRNA	6.16477e-09	1.87997e-07
AC092809.3	lncRNA	6.20961e-09	1.88931e-07
LINC02091	lncRNA	6.26161e-09	1.90078e-07
SKAP1-AS1	lncRNA	6.44735e-09	1.95271e-07
AL121845.4	lncRNA	6.55472e-09	1.98072e-07
AC103858.1	lncRNA	7.0317e-09	2.12004e-07
AL731571.1	lncRNA	7.12855e-09	2.14437e-07
AC007278.2	lncRNA	7.23056e-09	2.17015e-07
MIR3945HG	lncRNA	7.41363e-09	2.22008e-07
C21orf91-OT1	lncRNA	7.52693e-09	2.24895e-07
AL157394.1	lncRNA	7.64961e-09	2.28048e-07
AL121985.1	lncRNA	7.78983e-09	2.31708e-07
AF111167.2	lncRNA	8.10873e-09	2.40655e-07
VAV3-AS1	lncRNA	9.08981e-09	2.69172e-07
AL358115.1	lncRNA	1.01585e-08	3.0015e-07
AL035696.3	lncRNA	1.04809e-08	3.0899e-07
AP000977.1	lncRNA	1.06886e-08	3.14414e-07
NCF4-AS1	lncRNA	1.08098e-08	3.17278e-07
AC018926.2	lncRNA	1.08731e-08	3.18434e-07
AP001063.1	lncRNA	1.17587e-08	3.43612e-07
AL109741.1	lncRNA	1.18283e-08	3.44887e-07
AC243829.1	lncRNA	1.21901e-08	3.54661e-07
TRERNA1	lncRNA	1.25766e-08	3.65106e-07
LINC01993	lncRNA	1.29847e-08	3.76132e-07
AL162424.1	lncRNA	1.35996e-08	3.93087e-07
SPATA13-AS1	lncRNA	1.50334e-08	4.32702e-07
PPP3CB-AS1	lncRNA	1.50352e-08	4.32702e-07
LINC00885	lncRNA	1.53372e-08	4.4044e-07
LINC00623	lncRNA	1.55915e-08	4.46777e-07
AC138207.4	lncRNA	1.96653e-08	5.62299e-07
IL10RB-DT	lncRNA	2.02849e-08	5.78772e-07
LIMD1-AS1	lncRNA	2.06695e-08	5.88483e-07
LINC01926	lncRNA	2.19941e-08	6.24859e-07
AC098869.2	lncRNA	2.22637e-08	6.31169e-07
AC079171.1	lncRNA	2.35117e-08	6.65132e-07
AL157786.1	lncRNA	2.52967e-08	7.14109e-07
LINC01825	lncRNA	2.57574e-08	7.25574e-07
AC023510.1	lncRNA	2.58783e-08	7.27437e-07
LY86-AS1	lncRNA	2.7419e-08	7.69119e-07
AC104461.1	lncRNA	2.80455e-08	7.85037e-07
AC099343.4	lncRNA	3.04271e-08	8.49914e-07
LINC02723	lncRNA	3.27887e-08	9.13958e-07
AC007342.5	lncRNA	3.48984e-08	9.69307e-07
AC124319.1	lncRNA	3.49201e-08	9.69307e-07
AC069549.1	lncRNA	3.66962e-08	1.01648e-06
LINC01388	lncRNA	3.76029e-08	1.03943e-06
ITPKB-IT1	lncRNA	3.78094e-08	1.04297e-06
AC067750.1	lncRNA	3.874e-08	1.06643e-06
AC011511.2	lncRNA	3.88943e-08	1.06847e-06
LINC01827	lncRNA	4.04354e-08	1.10851e-06
AC005197.1	lncRNA	4.09802e-08	1.11994e-06
C20orf197	lncRNA	4.10208e-08	1.11994e-06
AC026347.2	lncRNA	4.14676e-08	1.12982e-06
SLC8A1-AS1	lncRNA	4.27756e-08	1.16308e-06
DLEU1	lncRNA	4.37903e-08	1.18824e-06
LINC01960	lncRNA	4.87817e-08	1.32098e-06
DIO3OS	lncRNA	5.16105e-08	1.39474e-06
LINC01485	lncRNA	5.22708e-08	1.40972e-06
CYP1B1-AS1	lncRNA	5.24378e-08	1.41136e-06
LINC01619	lncRNA	5.32334e-08	1.42988e-06
LINC01147	lncRNA	5.34624e-08	1.43314e-06
AC068722.2	lncRNA	5.36372e-08	1.43493e-06
AC090948.1	lncRNA	5.56422e-08	1.48558e-06
TNFRSF10A-AS1	lncRNA	5.80993e-08	1.54807e-06
SATB2-AS1	lncRNA	6.01226e-08	1.59878e-06
AC083799.1	lncRNA	6.30554e-08	1.67342e-06
LINC02774	lncRNA	6.48265e-08	1.717e-06
AP001434.1	lncRNA	6.51006e-08	1.72083e-06
LINC02389	lncRNA	6.74166e-08	1.77851e-06
LINC02649	lncRNA	7.13838e-08	1.87944e-06
AL590068.1	lncRNA	7.24665e-08	1.90418e-06
AC022392.1	lncRNA	7.4304e-08	1.94861e-06
LINC01259	lncRNA	7.5102e-08	1.96566e-06
AC015819.2	lncRNA	7.58896e-08	1.98237e-06
AC092112.1	lncRNA	8.1419e-08	2.12264e-06
AC112187.3	lncRNA	8.81084e-08	2.29254e-06
AL359532.1	lncRNA	9.07104e-08	2.35564e-06
AC008676.1	lncRNA	9.39521e-08	2.43506e-06
SNHG22	lncRNA	9.582e-08	2.47864e-06
LINC01402	lncRNA	9.60725e-08	2.48035e-06
LINC02312	lncRNA	1.04659e-07	2.6968e-06
AF064858.1	lncRNA	1.08057e-07	2.77897e-06
LINC02541	lncRNA	1.11031e-07	2.84995e-06
IL6R-AS1	lncRNA	1.12079e-07	2.87129e-06
AL512598.1	lncRNA	1.12928e-07	2.88749e-06
AC096921.2	lncRNA	1.13904e-07	2.90684e-06
AC147067.1	lncRNA	1.17701e-07	2.99799e-06
AC004067.1	lncRNA	1.2658e-07	3.21798e-06
HAR1B	lncRNA	1.34117e-07	3.4031e-06
AP000919.2	lncRNA	1.35542e-07	3.4327e-06
AC009902.3	lncRNA	1.37186e-07	3.46773e-06
AC025171.2	lncRNA	1.41961e-07	3.58163e-06
LINC00239	lncRNA	1.43366e-07	3.61023e-06
C2CD4D-AS1	lncRNA	1.47356e-07	3.70367e-06
AC008680.1	lncRNA	1.52116e-07	3.8161e-06
SNHG29	lncRNA	1.65802e-07	4.15162e-06
HOXA-AS3	lncRNA	1.97752e-07	4.94231e-06
HCG22	lncRNA	2.07304e-07	5.17131e-06
AC018653.3	lncRNA	2.08893e-07	5.20002e-06
LINC00298	lncRNA	2.09237e-07	5.20002e-06
AC025171.3	lncRNA	2.13198e-07	5.28858e-06
AC004221.1	lncRNA	2.26294e-07	5.60299e-06
LINC01539	lncRNA	2.28232e-07	5.64046e-06
AC135050.3	lncRNA	2.30608e-07	5.68863e-06
AL136295.2	lncRNA	2.31111e-07	5.69046e-06
AC010609.1	lncRNA	2.56407e-07	6.30164e-06
Z98257.1	lncRNA	2.63185e-07	6.45629e-06
AP000763.3	lncRNA	2.67854e-07	6.55872e-06
LINC02574	lncRNA	2.69011e-07	6.57408e-06
AL137789.1	lncRNA	2.6947e-07	6.57408e-06
AC008555.2	lncRNA	2.76912e-07	6.74327e-06
AL356234.2	lncRNA	2.78119e-07	6.76028e-06
AC010619.3	lncRNA	2.81301e-07	6.82513e-06
LINC02206	lncRNA	2.83771e-07	6.87252e-06
TRAM2-AS1	lncRNA	3.04238e-07	7.35482e-06
TNRC6C-AS1	lncRNA	3.1834e-07	7.68175e-06
LINC01229	lncRNA	3.23842e-07	7.80036e-06
CADM3-AS1	lncRNA	3.31138e-07	7.96169e-06
AL137779.1	lncRNA	3.58083e-07	8.59399e-06
AC106820.4	lncRNA	3.59563e-07	8.60889e-06
LINC01163	lncRNA	3.59999e-07	8.60889e-06
AC008972.2	lncRNA	3.85572e-07	9.20389e-06
AC103702.2	lncRNA	3.87218e-07	9.22661e-06
AC021127.1	lncRNA	3.9062e-07	9.29103e-06
AC092171.2	lncRNA	4.0652e-07	9.65194e-06
LINC02363	lncRNA	4.46881e-07	1.05913e-05
LRRK2-DT	lncRNA	4.55415e-07	1.07744e-05
AC124319.2	lncRNA	4.59978e-07	1.0863e-05
AC008750.2	lncRNA	4.65968e-07	1.09849e-05
LINC02785	lncRNA	4.76852e-07	1.12216e-05
AC108879.1	lncRNA	4.83666e-07	1.13619e-05
AC008115.3	lncRNA	4.97773e-07	1.16726e-05
PRDM16-DT	lncRNA	5.20405e-07	1.21819e-05
AC010834.3	lncRNA	5.23731e-07	1.22382e-05
LINC01644	lncRNA	5.46384e-07	1.27451e-05
AL357992.1	lncRNA	6.52888e-07	1.52028e-05
AP004609.3	lncRNA	6.79583e-07	1.57967e-05
LINC02836	lncRNA	6.88473e-07	1.59754e-05
AC105105.1	lncRNA	7.03112e-07	1.62867e-05
AL157912.1	lncRNA	7.22874e-07	1.66962e-05
LINC00824	lncRNA	7.233e-07	1.66962e-05
AJ009632.2	lncRNA	7.30406e-07	1.6831e-05
AP006623.1	lncRNA	7.34936e-07	1.69061e-05
Z82188.2	lncRNA	7.7345e-07	1.77613e-05
AL355304.1	lncRNA	7.99111e-07	1.83189e-05
AC022034.1	lncRNA	8.26917e-07	1.89237e-05
AC005261.1	lncRNA	8.5355e-07	1.94997e-05
LINC01232	lncRNA	8.61416e-07	1.96456e-05
AC092384.2	lncRNA	8.74649e-07	1.99133e-05
LINC02427	lncRNA	8.86062e-07	2.01386e-05
AC079921.2	lncRNA	8.95198e-07	2.0282e-05
SIDT1-AS1	lncRNA	8.95422e-07	2.0282e-05
AL080313.2	lncRNA	9.19451e-07	2.07909e-05
AC083967.1	lncRNA	9.21044e-07	2.07915e-05
HECW2-AS1	lncRNA	9.68639e-07	2.18289e-05
AC010226.1	lncRNA	1.02426e-06	2.30432e-05
AC025171.4	lncRNA	1.05949e-06	2.37955e-05
AC107021.1	lncRNA	1.06668e-06	2.39166e-05
MCM3AP-AS1	lncRNA	1.076e-06	2.40849e-05
AL136320.1	lncRNA	1.0811e-06	2.41585e-05
BCL2L1-AS1	lncRNA	1.16077e-06	2.58954e-05
AC068473.5	lncRNA	1.17752e-06	2.61843e-05
AL137786.1	lncRNA	1.17766e-06	2.61843e-05
Z94057.1	lncRNA	1.21432e-06	2.69543e-05
AC022167.3	lncRNA	1.23266e-06	2.73158e-05
AC034199.1	lncRNA	1.25062e-06	2.76675e-05
FUT8-AS1	lncRNA	1.26073e-06	2.78449e-05
C1orf147	lncRNA	1.26951e-06	2.79924e-05
AP002807.1	lncRNA	1.28042e-06	2.81639e-05
EPS15-AS1	lncRNA	1.28153e-06	2.81639e-05
AL121956.1	lncRNA	1.29783e-06	2.84752e-05
AL023584.2	lncRNA	1.37361e-06	3.00882e-05
AC004080.2	lncRNA	1.48154e-06	3.23989e-05
AC022126.1	lncRNA	1.49376e-06	3.26126e-05
AC005332.7	lncRNA	1.50339e-06	3.27689e-05
AC007991.3	lncRNA	1.53754e-06	3.34585e-05
AC139100.2	lncRNA	1.5422e-06	3.35051e-05
AC135178.6	lncRNA	1.547e-06	3.35546e-05
AL512306.3	lncRNA	1.62109e-06	3.51043e-05
AL022324.3	lncRNA	1.66331e-06	3.596e-05
AL109761.1	lncRNA	1.67607e-06	3.61719e-05
LINC01914	lncRNA	1.67856e-06	3.61719e-05
LINC01342	lncRNA	1.69409e-06	3.64475e-05
AC104653.2	lncRNA	1.73258e-06	3.72154e-05
USP2-AS1	lncRNA	1.7381e-06	3.72738e-05
AL109910.2	lncRNA	1.8512e-06	3.96353e-05
AL357033.1	lncRNA	1.92379e-06	4.11233e-05
SCAT1	lncRNA	1.93717e-06	4.13429e-05
AC073592.1	lncRNA	1.97117e-06	4.19832e-05
LINC00243	lncRNA	1.97349e-06	4.19832e-05
AC011005.4	lncRNA	2.02616e-06	4.3035e-05
AL021707.8	lncRNA	2.03628e-06	4.31808e-05
AC079089.1	lncRNA	2.07468e-06	4.39251e-05
LINC00525	lncRNA	2.10541e-06	4.45048e-05
AL139384.1	lncRNA	2.13708e-06	4.51025e-05
DOCK8-AS1	lncRNA	2.1681e-06	4.56848e-05
AC106801.1	lncRNA	2.21292e-06	4.65553e-05
SLC12A5-AS1	lncRNA	2.21814e-06	4.65914e-05
AC093425.1	lncRNA	2.29236e-06	4.80745e-05
AC074011.1	lncRNA	2.32368e-06	4.86545e-05
ZFPM2-AS1	lncRNA	2.33487e-06	4.88119e-05
AC114760.2	lncRNA	2.34258e-06	4.88963e-05
AL137186.2	lncRNA	2.43865e-06	5.08218e-05
LINC02580	lncRNA	2.51196e-06	5.22057e-05
LINC01503	lncRNA	2.51291e-06	5.22057e-05
VIM-AS1	lncRNA	2.53666e-06	5.26169e-05
AC016168.1	lncRNA	2.54591e-06	5.27265e-05
LINC01726	lncRNA	2.5646e-06	5.3031e-05
LINC01888	lncRNA	2.64399e-06	5.45876e-05
U62317.2	lncRNA	2.65195e-06	5.46671e-05
FAM201A	lncRNA	2.73188e-06	5.62277e-05
AL356417.2	lncRNA	2.76964e-06	5.69167e-05
AC007000.4	lncRNA	2.85369e-06	5.85534e-05
AC008083.2	lncRNA	2.92205e-06	5.98637e-05
GNG12-AS1	lncRNA	2.97453e-06	6.08451e-05
AC092490.1	lncRNA	3.02799e-06	6.18436e-05
AC091078.1	lncRNA	3.04154e-06	6.20249e-05
AC087269.1	lncRNA	3.09341e-06	6.29862e-05
AC018445.1	lncRNA	3.18302e-06	6.47116e-05
AL163932.1	lncRNA	3.20681e-06	6.50957e-05
AL161729.4	lncRNA	3.30965e-06	6.7081e-05
AL450311.1	lncRNA	3.39657e-06	6.87379e-05
AC107375.1	lncRNA	3.42225e-06	6.91524e-05
AC012020.1	lncRNA	3.52779e-06	7.11768e-05
LINC00639	lncRNA	3.54606e-06	7.14369e-05
LINC00641	lncRNA	3.66473e-06	7.3716e-05
AC105206.2	lncRNA	3.7966e-06	7.62532e-05
AC131902.1	lncRNA	3.81343e-06	7.64757e-05
LINC02003	lncRNA	3.92415e-06	7.85776e-05
AL008721.1	lncRNA	3.983e-06	7.96361e-05
LINC02690	lncRNA	4.00104e-06	7.98767e-05
LINC00840	lncRNA	4.01646e-06	8.00642e-05
RBFADN	lncRNA	4.10876e-06	8.17815e-05
HOXA11-AS	lncRNA	4.15802e-06	8.26383e-05
AP000487.1	lncRNA	4.19572e-06	8.32632e-05
AL034550.2	lncRNA	4.21005e-06	8.3423e-05
LINC00384	lncRNA	4.48599e-06	8.87584e-05
FP671120.5	lncRNA	4.56238e-06	9.01359e-05
C2-AS1	lncRNA	4.6306e-06	9.13478e-05
AL158071.1	lncRNA	4.65912e-06	9.17743e-05
AC127164.1	lncRNA	4.70309e-06	9.25033e-05
AC018647.2	lncRNA	5.02641e-06	9.87166e-05
AC022296.4	lncRNA	5.23243e-06	0.000102611
AC113615.1	lncRNA	5.24782e-06	0.000102762
AC025165.1	lncRNA	5.28406e-06	0.000103319
LINC02453	lncRNA	5.46852e-06	0.000106769
AL035448.1	lncRNA	5.57585e-06	0.000108705
RNF213-AS1	lncRNA	5.70463e-06	0.000111036
AC010754.1	lncRNA	5.71213e-06	0.000111036
FILNC1	lncRNA	5.73e-06	0.00011122
AC011455.1	lncRNA	5.78745e-06	0.000112172
AL355388.1	lncRNA	5.85601e-06	0.000113336
AC015914.1	lncRNA	6.01163e-06	0.000116178
AC090061.1	lncRNA	6.33558e-06	0.000122261
AC025279.1	lncRNA	6.63769e-06	0.000127784
AC004076.2	lncRNA	6.64101e-06	0.000127784
FAM230G	lncRNA	6.65871e-06	0.00012794
AC015909.3	lncRNA	6.80173e-06	0.000130499
LINC01160	lncRNA	7.20954e-06	0.000137965
AL355607.1	lncRNA	7.21164e-06	0.000137965
FIRRE	lncRNA	7.25874e-06	0.000138667
AC098483.2	lncRNA	7.45012e-06	0.000142119
AC108134.2	lncRNA	7.65378e-06	0.000145795
AC083806.2	lncRNA	7.78823e-06	0.000148144
AP000757.2	lncRNA	7.82608e-06	0.000148651
CRYZL2P-SEC16B	lncRNA	8.14318e-06	0.000154453
AC135507.1	lncRNA	8.31754e-06	0.000157342
SOCS2-AS1	lncRNA	8.31915e-06	0.000157342
PCAT19	lncRNA	8.38308e-06	0.000158326
LAMC1-AS1	lncRNA	8.45646e-06	0.000159485
AC020658.5	lncRNA	8.64906e-06	0.000162886
AC104260.1	lncRNA	8.89249e-06	0.000167234
AC009812.4	lncRNA	9.16939e-06	0.000172198
UCKL1-AS1	lncRNA	9.24281e-06	0.000173332
AL161644.1	lncRNA	9.30994e-06	0.000174345
SNHG15	lncRNA	9.51633e-06	0.000177959
AC023202.1	lncRNA	9.54337e-06	0.000178214
AC005392.2	lncRNA	9.59405e-06	0.000178909
APTR	lncRNA	9.64986e-06	0.000179698
CRNDE	lncRNA	9.72854e-06	0.00018091
LINC01546	lncRNA	1.00639e-05	0.000186885
AC009812.3	lncRNA	1.01677e-05	0.000188549
AC069213.1	lncRNA	1.03235e-05	0.000191172
CACNA1C-AS2	lncRNA	1.05023e-05	0.000194213
AC027228.2	lncRNA	1.07756e-05	0.00019899
LINC01907	lncRNA	1.11438e-05	0.000205503
LINC00997	lncRNA	1.13532e-05	0.000209074
AC004803.1	lncRNA	1.1615e-05	0.0002136
PDCD4-AS1	lncRNA	1.18196e-05	0.000217064
AC103760.1	lncRNA	1.18545e-05	0.000217403
LINC00487	lncRNA	1.19136e-05	0.000218186
AC110619.1	lncRNA	1.20449e-05	0.000219995
AC008906.1	lncRNA	1.20455e-05	0.000219995
PIK3IP1-AS1	lncRNA	1.21233e-05	0.000221113
AC022509.1	lncRNA	1.24562e-05	0.000226873
AC034198.2	lncRNA	1.25655e-05	0.000228552
MINCR	lncRNA	1.26549e-05	0.000229863
AC093627.6	lncRNA	1.27447e-05	0.000231178
SCARNA9	lncRNA	1.2793e-05	0.000231739
MRPS30-DT	lncRNA	1.28243e-05	0.000231989
AL132642.1	lncRNA	1.29819e-05	0.000234521
AL035604.1	lncRNA	1.30585e-05	0.000235481
AC091729.1	lncRNA	1.30705e-05	0.000235481
AC011247.1	lncRNA	1.31548e-05	0.000236679
LINC02725	lncRNA	1.33182e-05	0.000239296
AC116348.5	lncRNA	1.34022e-05	0.00024048
AC073343.2	lncRNA	1.3706e-05	0.0002456
AC245884.11	lncRNA	1.42523e-05	0.000255045
AC073370.1	lncRNA	1.46999e-05	0.000262701
AC135782.2	lncRNA	1.53718e-05	0.000274341
AC004241.2	lncRNA	1.57257e-05	0.00028028
OTUD6B-AS1	lncRNA	1.60421e-05	0.000285537
AC068481.1	lncRNA	1.68175e-05	0.000298938
CASC15	lncRNA	1.68816e-05	0.000299677
LINC00519	lncRNA	1.73749e-05	0.000308022
AP001486.2	lncRNA	1.74156e-05	0.000308332
LINC00423	lncRNA	1.79443e-05	0.00031727
AC018816.1	lncRNA	1.81074e-05	0.00031973
AC004797.1	lncRNA	1.84463e-05	0.000325282
AC084782.2	lncRNA	1.85066e-05	0.000325913
AP000941.1	lncRNA	1.87545e-05	0.000329841
NPTN-IT1	lncRNA	1.88426e-05	0.000330953
AC087071.1	lncRNA	1.91288e-05	0.000335536
AL356019.2	lncRNA	1.92583e-05	0.000337363
LINC00665	lncRNA	1.94042e-05	0.000339416
DIAPH2-AS1	lncRNA	1.94266e-05	0.000339416
AC078788.1	lncRNA	1.96292e-05	0.000342507
MEIS1-AS3	lncRNA	1.99966e-05	0.00034846
AC009283.1	lncRNA	2.01088e-05	0.000349957
LINC01801	lncRNA	2.04053e-05	0.000354653
AC105219.3	lncRNA	2.05106e-05	0.000356017
ZNF790-AS1	lncRNA	2.10932e-05	0.000365653
AC073957.3	lncRNA	2.11601e-05	0.000366145
TBX2-AS1	lncRNA	2.11767e-05	0.000366145
AC015922.2	lncRNA	2.13395e-05	0.00036848
AL354707.1	lncRNA	2.19322e-05	0.000378224
AL078644.2	lncRNA	2.21073e-05	0.000380749
C12orf77	lncRNA	2.22832e-05	0.000383215
AC068898.1	lncRNA	2.23081e-05	0.000383215
LINC01504	lncRNA	2.24857e-05	0.000385502
AL391987.4	lncRNA	2.24992e-05	0.000385502
AC112719.2	lncRNA	2.32595e-05	0.000398015
LINC01736	lncRNA	2.4401e-05	0.000417012
AL139082.1	lncRNA	2.52758e-05	0.000431315
AC010503.5	lncRNA	2.53028e-05	0.000431315
AP001469.2	lncRNA	2.60211e-05	0.000442991
PRMT5-AS1	lncRNA	2.66078e-05	0.000452401
AC092674.1	lncRNA	2.68109e-05	0.000455271
AL606834.2	lncRNA	2.7041e-05	0.000458594
Z98885.3	lncRNA	2.72197e-05	0.000461036
AC004969.1	lncRNA	2.82235e-05	0.00047743
AC009053.3	lncRNA	2.86756e-05	0.000484461
AL441992.2	lncRNA	2.88092e-05	0.0004861
AC092910.3	lncRNA	2.90762e-05	0.000489984
DPP4-DT	lncRNA	2.93995e-05	0.000494804
AL078459.1	lncRNA	3.00486e-05	0.000505089
AL592166.1	lncRNA	3.02887e-05	0.000508483
AC084125.2	lncRNA	3.07166e-05	0.000515016
AL117327.1	lncRNA	3.13769e-05	0.000525425
AP005380.1	lncRNA	3.14987e-05	0.000526756
AC124798.1	lncRNA	3.15356e-05	0.000526756
LINC02561	lncRNA	3.24583e-05	0.000541488
LINC02701	lncRNA	3.25727e-05	0.000542715
AC022916.2	lncRNA	3.39679e-05	0.000565253
LINC01238	lncRNA	3.41594e-05	0.000567729
AC011472.1	lncRNA	3.44615e-05	0.000572035
LINC00511	lncRNA	3.55006e-05	0.000588549
LINC02473	lncRNA	3.65253e-05	0.000604782
AC093734.1	lncRNA	3.68796e-05	0.000609889
AC073115.1	lncRNA	3.70045e-05	0.000611195
PPP1R26-AS1	lncRNA	3.72341e-05	0.000614225
MAP3K14-AS1	lncRNA	3.73542e-05	0.000615441
AL163973.3	lncRNA	3.87753e-05	0.000638065
LINC01588	lncRNA	3.95175e-05	0.000649474
LINC01765	lncRNA	3.99019e-05	0.000654983
AP001453.4	lncRNA	4.00431e-05	0.00065649
LINC01267	lncRNA	4.09036e-05	0.000669771
AC023301.1	lncRNA	4.12866e-05	0.000675211
AL359979.2	lncRNA	4.13492e-05	0.000675404
LINC02090	lncRNA	4.18427e-05	0.000682627
AC083862.1	lncRNA	4.22116e-05	0.000687149
AC012360.3	lncRNA	4.22233e-05	0.000687149
AC060766.4	lncRNA	4.28841e-05	0.000697049
THAP9-AS1	lncRNA	4.35996e-05	0.000707815
AL133240.1	lncRNA	4.42073e-05	0.000716805
AC007996.1	lncRNA	4.54147e-05	0.000735485
LINC02334	lncRNA	4.60711e-05	0.000745208
AC010547.2	lncRNA	4.62824e-05	0.000747717
AC026310.2	lncRNA	4.69651e-05	0.000757825
LINC00881	lncRNA	4.75373e-05	0.000766128
Z84488.1	lncRNA	4.83782e-05	0.000778737
AL133445.2	lncRNA	4.89565e-05	0.000787092
AC007879.4	lncRNA	4.91952e-05	0.000789974
AC009686.2	lncRNA	5.00025e-05	0.00080197
AC100778.3	lncRNA	5.01333e-05	0.0008031
AC068768.1	lncRNA	5.08109e-05	0.000812974
RASSF8-AS1	lncRNA	5.0924e-05	0.000813804
CYTOR	lncRNA	5.1397e-05	0.000820377
AC007342.4	lncRNA	5.20703e-05	0.000830129
AL132780.2	lncRNA	5.2188e-05	0.000831008
AC005329.1	lncRNA	5.29629e-05	0.000842338
AC092718.6	lncRNA	5.47739e-05	0.000869239
AL353801.3	lncRNA	5.47851e-05	0.000869239
AC025539.1	lncRNA	5.52409e-05	0.000875427
CATIP-AS2	lncRNA	5.56208e-05	0.000880397
AC060780.1	lncRNA	5.62512e-05	0.000889318
AC104809.2	lncRNA	5.64944e-05	0.000892101
AP001020.3	lncRNA	5.76746e-05	0.000909659
AC021092.1	lncRNA	5.80041e-05	0.000913771
AC021028.1	lncRNA	5.8319e-05	0.000917493
LINC00622	lncRNA	5.83784e-05	0.000917493
AC089998.4	lncRNA	5.8727e-05	0.000921882
AC096734.2	lncRNA	5.88586e-05	0.000922859
AL162274.2	lncRNA	5.97427e-05	0.000935617
SNHG20	lncRNA	6.0318e-05	0.000943516
LINC01412	lncRNA	6.10239e-05	0.000953436
AL133467.3	lncRNA	6.12636e-05	0.000956057
AL133342.1	lncRNA	6.3547e-05	0.000990528
AC046195.1	lncRNA	6.43231e-05	0.00100132
AC090578.1	lncRNA	6.439e-05	0.00100132
AC099681.2	lncRNA	6.46536e-05	0.00100425
AC016590.2	lncRNA	6.48264e-05	0.00100575
AC005841.1	lncRNA	6.49116e-05	0.0010059
LINC00677	lncRNA	6.51329e-05	0.00100816
AC104758.1	lncRNA	6.64308e-05	0.0010269
AC023796.2	lncRNA	6.64983e-05	0.0010269
AC074117.1	lncRNA	6.67789e-05	0.00102969
AL662844.3	lncRNA	6.68338e-05	0.00102969
AC026369.1	lncRNA	6.72003e-05	0.00103414
AC007608.3	lncRNA	6.76488e-05	0.00103984
AP000757.1	lncRNA	6.79545e-05	0.00104333
PCCA-DT	lncRNA	6.84309e-05	0.00104935
SNTG2-AS1	lncRNA	6.8558e-05	0.00104935
AP003355.2	lncRNA	6.85834e-05	0.00104935
AC018645.3	lncRNA	7.02296e-05	0.0010733
GLCCI1-DT	lncRNA	7.03109e-05	0.00107331
AC022098.2	lncRNA	7.04849e-05	0.00107473
SNHG11	lncRNA	7.06932e-05	0.00107667
FAM182B	lncRNA	7.17419e-05	0.0010914
AC009970.1	lncRNA	7.20138e-05	0.00109428
AC104316.2	lncRNA	7.32422e-05	0.00111168
AC008543.1	lncRNA	7.35219e-05	0.00111465
AC108472.1	lncRNA	7.47413e-05	0.00113185
LINC01224	lncRNA	7.48564e-05	0.0011323
LINC02615	lncRNA	7.62239e-05	0.00115167
AC011450.1	lncRNA	7.71921e-05	0.00116498
Z97192.2	lncRNA	7.73939e-05	0.0011667
TMEM72-AS1	lncRNA	7.77814e-05	0.00117121
AC009716.1	lncRNA	7.84215e-05	0.00117952
LINC00662	lncRNA	7.86686e-05	0.00118128
GAS5	lncRNA	7.87166e-05	0.00118128
AL355097.1	lncRNA	7.98441e-05	0.00119685
AC005046.2	lncRNA	8.02681e-05	0.00120185
AC020978.3	lncRNA	8.09133e-05	0.00120978
LINC02205	lncRNA	8.09794e-05	0.00120978
AC090227.3	lncRNA	8.11504e-05	0.00121097
ARNILA	lncRNA	8.31458e-05	0.001239
AC244100.2	lncRNA	8.32149e-05	0.001239
SNHG4	lncRNA	8.49106e-05	0.00126283
AC015909.2	lncRNA	8.50295e-05	0.00126319
AC138466.1	lncRNA	8.52938e-05	0.0012657
LINC01560	lncRNA	8.63917e-05	0.00128056
AC211433.1	lncRNA	8.65106e-05	0.0012809
LINC02086	lncRNA	8.96405e-05	0.00132576
AC103563.2	lncRNA	9.16437e-05	0.00135388
CRPPA-AS1	lncRNA	9.72203e-05	0.00143467
LINC01227	lncRNA	9.75824e-05	0.00143842
AC009126.1	lncRNA	9.8063e-05	0.0014439
SNHG14	lncRNA	0.000100293	0.00147511
AC139887.2	lncRNA	0.000103193	0.00151609
FAM153CP	lncRNA	0.000104747	0.00153721
LINC00336	lncRNA	0.000105697	0.00154945
AC090241.3	lncRNA	0.000106389	0.00155788
AL133325.3	lncRNA	0.000106943	0.00156426
LINC00922	lncRNA	0.000108084	0.00157922
CCNT2-AS1	lncRNA	0.000109733	0.00160155
AC002546.1	lncRNA	0.000110169	0.00160615
AC136475.1	lncRNA	0.000110565	0.00160869
LACTB2-AS1	lncRNA	0.000110585	0.00160869
AP001462.1	lncRNA	0.00011089	0.00161136
AC096733.3	lncRNA	0.000111066	0.00161216
AC136475.9	lncRNA	0.000113101	0.0016399
AL590133.1	lncRNA	0.000113513	0.00164409
CT66	lncRNA	0.000113879	0.00164759
AC027307.3	lncRNA	0.000114399	0.00165332
LINC02716	lncRNA	0.000115136	0.00166216
SNHG21	lncRNA	0.000115397	0.00166411
LINC00924	lncRNA	0.000115634	0.00166569
AC006504.1	lncRNA	0.000115757	0.00166569
AL391832.3	lncRNA	0.000116349	0.0016724
AC024361.1	lncRNA	0.000116746	0.0016763
LINC01376	lncRNA	0.000118829	0.00170436
AC091132.2	lncRNA	0.00011947	0.00171171
AC021818.1	lncRNA	0.000119918	0.00171629
AL157955.1	lncRNA	0.000120274	0.00171952
AL009178.2	lncRNA	0.000121784	0.00173925
LMCD1-AS1	lncRNA	0.000122031	0.00174091
AC073115.2	lncRNA	0.00012257	0.00174536
AP001178.3	lncRNA	0.000122606	0.00174536
CERNA1	lncRNA	0.000123599	0.00175761
AC007879.3	lncRNA	0.000125581	0.0017839
AL355922.1	lncRNA	0.000125768	0.00178465
AC012313.1	lncRNA	0.000126796	0.00179732
LINC01303	lncRNA	0.000128031	0.00181178
AC011476.2	lncRNA	0.000128089	0.00181178
AC011476.3	lncRNA	0.000128893	0.00182122
ERVK9-11	lncRNA	0.000130567	0.00184291
TBX5-AS1	lncRNA	0.000131645	0.00185615
FLG-AS1	lncRNA	0.000132066	0.00186011
AC073896.3	lncRNA	0.000132641	0.00186624
AL391069.2	lncRNA	0.000133104	0.00186971
AC107959.1	lncRNA	0.000133169	0.00186971
ZNF337-AS1	lncRNA	0.000133531	0.00187282
AC087672.2	lncRNA	0.000135455	0.00189779
AC013451.1	lncRNA	0.000136819	0.00191489
AC016888.1	lncRNA	0.000138194	0.00193032
PITPNA-AS1	lncRNA	0.000138231	0.00193032
AL034346.1	lncRNA	0.000138357	0.00193032
TPT1-AS1	lncRNA	0.000138846	0.00193511
AC009185.1	lncRNA	0.000139314	0.0019396
DUBR	lncRNA	0.00014119	0.00196367
BX539320.1	lncRNA	0.000145489	0.00202134
AC011700.1	lncRNA	0.000145918	0.00202507
AC107959.3	lncRNA	0.000146062	0.00202507
AC025278.1	lncRNA	0.000147192	0.00203861
LMF1-AS1	lncRNA	0.000148513	0.00205477
AC022154.1	lncRNA	0.000150798	0.00208421
ITGA9-AS1	lncRNA	0.000153133	0.00211428
AC079145.1	lncRNA	0.000157358	0.00217036
AL157932.1	lncRNA	0.000157679	0.00217254
LRRC52-AS1	lncRNA	0.000158838	0.00218625
BX255923.2	lncRNA	0.000159558	0.00219182
AL162311.3	lncRNA	0.000159573	0.00219182
LINC02139	lncRNA	0.000160811	0.00220654
LINC01638	lncRNA	0.000163051	0.00223497
WASHC5-AS1	lncRNA	0.000165826	0.00227067
NORAD	lncRNA	0.000168482	0.00230466
AC084781.1	lncRNA	0.000169329	0.00231387
MAP3K5-AS1	lncRNA	0.000172657	0.00235692
AL132996.1	lncRNA	0.00017599	0.00239996
LINC02019	lncRNA	0.000177681	0.00242054
AC016571.1	lncRNA	0.000177894	0.00242097
AC006333.1	lncRNA	0.000178262	0.00242156
AC104825.1	lncRNA	0.000178302	0.00242156
AC093801.1	lncRNA	0.000179908	0.00244088
AL606834.1	lncRNA	0.000181592	0.00246121
LINC01600	lncRNA	0.000184043	0.0024919
AL356056.2	lncRNA	0.000186208	0.00251864
RNASEH1-AS1	lncRNA	0.000188989	0.00255365
AL596325.2	lncRNA	0.000189381	0.00255635
AC018413.1	lncRNA	0.000190081	0.0025632
AC079209.1	lncRNA	0.0001908	0.00257028
Z84723.1	lncRNA	0.000191247	0.0025737
AC006213.3	lncRNA	0.000195805	0.00263238
LINC01176	lncRNA	0.000196153	0.00263437
AL009181.2	lncRNA	0.000196349	0.00263437
AC093866.1	lncRNA	0.000200399	0.002686
AC102953.2	lncRNA	0.000202651	0.00271345
AC079210.1	lncRNA	0.000202933	0.00271449
AC010615.2	lncRNA	0.000204918	0.00273828
AL590004.3	lncRNA	0.000205466	0.00274285
AC091435.2	lncRNA	0.000206467	0.00275344
TARID	lncRNA	0.000208701	0.00278045
AP001468.1	lncRNA	0.000209101	0.00278299
AC005070.3	lncRNA	0.000210858	0.00280356
AC004477.1	lncRNA	0.000214498	0.00284911
AC009902.2	lncRNA	0.000214891	0.00285148
STEAP3-AS1	lncRNA	0.000215718	0.00285961
LINC01088	lncRNA	0.000224581	0.00297413
AC073316.3	lncRNA	0.000229253	0.00303298
AL109946.1	lncRNA	0.000233429	0.00308516
TCL6	lncRNA	0.000234391	0.0030948
PABPC4-AS1	lncRNA	0.000237952	0.0031387
SMG7-AS1	lncRNA	0.000242832	0.0031999
AC091887.1	lncRNA	0.000246353	0.00324308
AC005586.2	lncRNA	0.000248347	0.00326571
PARD6G-AS1	lncRNA	0.000248563	0.00326571
DNM3OS	lncRNA	0.000250693	0.00329044
EGOT	lncRNA	0.000255442	0.00334947
AL353743.2	lncRNA	0.000256793	0.00336386
LNCOC1	lncRNA	0.000259687	0.00339842
HOXB-AS3	lncRNA	0.00026474	0.00346115
AP005131.7	lncRNA	0.000266412	0.00347959
CLEC12A-AS1	lncRNA	0.000269197	0.00351251
AL645608.6	lncRNA	0.000269861	0.00351772
AL139246.1	lncRNA	0.000270313	0.00352016
LINC00624	lncRNA	0.000272057	0.0035394
LINC01750	lncRNA	0.000275351	0.00357876
AL645608.2	lncRNA	0.000276205	0.00358586
LINC01890	lncRNA	0.000276437	0.00358586
AL353708.1	lncRNA	0.00027888	0.00361131
AC012531.1	lncRNA	0.000278942	0.00361131
AC125807.2	lncRNA	0.000279482	0.00361478
AC087273.2	lncRNA	0.000280759	0.00362777
AC131009.2	lncRNA	0.000282086	0.00364138
HCG18	lncRNA	0.000283341	0.00365403
AC016026.1	lncRNA	0.00028469	0.00366787
KTN1-AS1	lncRNA	0.000288156	0.00370893
LINC02226	lncRNA	0.000289655	0.00372462
LIX1-AS1	lncRNA	0.000292992	0.00376389
LINC01526	lncRNA	0.000295453	0.00379183
AL445426.1	lncRNA	0.000297212	0.00381073
AC093726.1	lncRNA	0.000303125	0.00388281
LINC00865	lncRNA	0.000304191	0.00389271
AL161645.1	lncRNA	0.000304625	0.00389452
AC020634.2	lncRNA	0.000308665	0.00394238
AC008060.3	lncRNA	0.000312583	0.00398571
LINC02006	lncRNA	0.000312658	0.00398571
SPACA6P-AS	lncRNA	0.000313059	0.00398701
AC009336.1	lncRNA	0.000318197	0.00404856
AC097634.1	lncRNA	0.000325122	0.00413272
AP001351.1	lncRNA	0.000332159	0.00421814
AL136456.1	lncRNA	0.00033819	0.00428718
KIZ-AS1	lncRNA	0.000338241	0.00428718
AC008554.1	lncRNA	0.000340603	0.00431301
AC017100.1	lncRNA	0.000341895	0.00432524
LINC00551	lncRNA	0.000342324	0.00432656
SLFNL1-AS1	lncRNA	0.000343495	0.00433723
AL592435.1	lncRNA	0.000345933	0.00436387
PARAL1	lncRNA	0.000347267	0.00437655
AC116914.1	lncRNA	0.00035264	0.00444005
AC074131.1	lncRNA	0.000355904	0.00447692
AC009812.1	lncRNA	0.000363181	0.00456413
AC111152.2	lncRNA	0.000364245	0.00457267
PYCARD-AS1	lncRNA	0.000364548	0.00457267
AC010654.1	lncRNA	0.000365943	0.00458584
AL354754.1	lncRNA	0.000366533	0.00458892
AC016747.2	lncRNA	0.000369468	0.0046213
AL138733.1	lncRNA	0.000370517	0.00463007
Z99572.1	lncRNA	0.000371931	0.00464338
WWTR1-AS1	lncRNA	0.000373401	0.00465736
AL096870.1	lncRNA	0.000375624	0.00468069
AC093895.2	lncRNA	0.000378711	0.00471474
AC147067.2	lncRNA	0.000379397	0.00471886
LINC00092	lncRNA	0.000380332	0.00472607
AL049838.1	lncRNA	0.000384385	0.00477197
AC090772.3	lncRNA	0.000385231	0.00477801
AL031056.1	lncRNA	0.000385632	0.00477853
LINC01478	lncRNA	0.000389877	0.00482664
AL121790.1	lncRNA	0.00039147	0.00484185
PCAT7	lncRNA	0.000397616	0.00491103
KCNQ1OT1	lncRNA	0.000397802	0.00491103
AC145423.3	lncRNA	0.0004027	0.00496689
GTF3C2-AS1	lncRNA	0.000404789	0.00498803
SNHG17	lncRNA	0.000409623	0.00504291
AC022034.3	lncRNA	0.000410558	0.00504975
AP000640.1	lncRNA	0.000412165	0.0050602
AP006565.1	lncRNA	0.000412169	0.0050602
TONSL-AS1	lncRNA	0.000414689	0.00508644
AC087294.1	lncRNA	0.00041801	0.00512245
AC103563.7	lncRNA	0.000418427	0.00512284
VPS9D1-AS1	lncRNA	0.0004197	0.00513238
AC007993.2	lncRNA	0.000419978	0.00513238
AC004551.1	lncRNA	0.000421531	0.00514662
AC004817.3	lncRNA	0.000422608	0.00515505
LINC01798	lncRNA	0.000423281	0.00515852
AC008443.1	lncRNA	0.000427431	0.00520432
AC138305.1	lncRNA	0.000431422	0.00524811
AL162595.1	lncRNA	0.00043516	0.00528874
RABGAP1L-DT	lncRNA	0.000435749	0.00529106
AC024267.7	lncRNA	0.00043719	0.00530372
AF178030.1	lncRNA	0.000440692	0.00534133
AC135178.4	lncRNA	0.000443677	0.00537262
AC006042.3	lncRNA	0.000444465	0.00537726
CYP51A1-AS1	lncRNA	0.000445909	0.00538982
AC107204.1	lncRNA	0.000452882	0.00546914
AC092171.1	lncRNA	0.000453924	0.00547674
AC016717.2	lncRNA	0.000459215	0.00553556
AC124312.3	lncRNA	0.000461199	0.00555444
AC245014.1	lncRNA	0.000465307	0.00559885
OSER1-DT	lncRNA	0.000466127	0.00560364
AC116407.2	lncRNA	0.000471833	0.00566712
GLIDR	lncRNA	0.00047235	0.0056682
AL358334.2	lncRNA	0.000474561	0.0056896
CFLAR-AS1	lncRNA	0.000477629	0.00572122
AC004801.6	lncRNA	0.000478512	0.00572664
SRRM2-AS1	lncRNA	0.000484916	0.00578534
LINC01116	lncRNA	0.00048494	0.00578534
AL031186.1	lncRNA	0.000485146	0.00578534
AC135782.3	lncRNA	0.000485158	0.00578534
AC084398.2	lncRNA	0.000487699	0.00581043
LINC02126	lncRNA	0.000488876	0.00581924
AL161772.1	lncRNA	0.000493981	0.00587475
AC005342.2	lncRNA	0.000512918	0.00609451
AC131025.1	lncRNA	0.000514926	0.00611291
LINC00205	lncRNA	0.000516299	0.00612374
AL139099.3	lncRNA	0.000521448	0.00617929
AC104521.1	lncRNA	0.000522351	0.00618449
AL136528.1	lncRNA	0.000523465	0.00619217
AL136980.1	lncRNA	0.000530816	0.00627296
LINC01977	lncRNA	0.000531239	0.00627296
AC243571.1	lncRNA	0.000532412	0.00628124
AC106886.3	lncRNA	0.000540012	0.00636525
AC107057.1	lncRNA	0.000542804	0.00639249
LINC02585	lncRNA	0.000543965	0.00640049
AL096865.1	lncRNA	0.000546225	0.00641984
AC090198.1	lncRNA	0.000546575	0.00641984
LINC01410	lncRNA	0.000548459	0.00643629
AP003071.4	lncRNA	0.000551705	0.00646867
AC110741.1	lncRNA	0.000558497	0.00653804
ARHGAP27P1-BPTFP1-KPNA2P3	lncRNA	0.000558605	0.00653804
AL391095.4	lncRNA	0.000559956	0.00654808
AC112721.2	lncRNA	0.000563431	0.00658294
AC022034.4	lncRNA	0.000565349	0.00659393
AC090587.1	lncRNA	0.000565364	0.00659393
NCK1-DT	lncRNA	0.000566808	0.00660498
ADNP-AS1	lncRNA	0.00057641	0.00670901
AC007098.1	lncRNA	0.000577146	0.00670901
AC021087.3	lncRNA	0.000577249	0.00670901
AC117453.1	lncRNA	0.000578962	0.00672304
AC145207.1	lncRNA	0.000581078	0.00674172
AC103952.2	lncRNA	0.000584328	0.00677352
LINC01284	lncRNA	0.000597462	0.00691973
AP001178.2	lncRNA	0.000604166	0.00699129
AC093484.4	lncRNA	0.00060478	0.00699231
AC007611.1	lncRNA	0.000610316	0.00704943
AL157402.2	lncRNA	0.000610781	0.00704943
AC026495.1	lncRNA	0.000619888	0.00714834
AC104971.1	lncRNA	0.000620764	0.00715223
AL442125.1	lncRNA	0.000622194	0.0071625
AC018450.1	lncRNA	0.00063016	0.00724794
AC012063.1	lncRNA	0.000631706	0.00725321
AC012615.4	lncRNA	0.00063171	0.00725321
AC093582.1	lncRNA	0.000634346	0.00727423
LINC00909	lncRNA	0.000634934	0.00727423
U52111.1	lncRNA	0.000635183	0.00727423
AC116348.3	lncRNA	0.000636347	0.0072813
AC015922.3	lncRNA	0.000637238	0.00728522
AL031772.1	lncRNA	0.000638478	0.00729313
AC106038.1	lncRNA	0.000639164	0.0072947
AP001094.2	lncRNA	0.000641243	0.00731215
AL133268.3	lncRNA	0.000646521	0.00736602
AC112907.3	lncRNA	0.000648669	0.00738351
AL109614.1	lncRNA	0.000649411	0.00738351
PGM5P3-AS1	lncRNA	0.000649722	0.00738351
LINC01393	lncRNA	0.000665443	0.00755474
AP003472.1	lncRNA	0.000665927	0.00755474
AFDN-DT	lncRNA	0.000668689	0.00757355
AC137630.1	lncRNA	0.000668723	0.00757355
PLCXD2-AS1	lncRNA	0.000670035	0.00758194
AC124312.2	lncRNA	0.000671883	0.00759639
LINC01685	lncRNA	0.000674266	0.00761686
WDFY3-AS2	lncRNA	0.000675058	0.00761933
AC012467.2	lncRNA	0.00068075	0.00767706
MIR4422HG	lncRNA	0.000683968	0.00770032
AP001469.3	lncRNA	0.000683971	0.00770032
AL360219.2	lncRNA	0.000685296	0.00770871
LINC01887	lncRNA	0.000701625	0.00788572
AL442125.2	lncRNA	0.000702883	0.00789318
FAM222A-AS1	lncRNA	0.000717019	0.00804513
AC087164.1	lncRNA	0.000735032	0.00824029
HOMER3-AS1	lncRNA	0.000739087	0.00827584
LINC00567	lncRNA	0.000739447	0.00827584
AC009806.1	lncRNA	0.000748219	0.00836512
MIS18A-AS1	lncRNA	0.000748683	0.00836512
ZBED3-AS1	lncRNA	0.000754397	0.00842188
RFPL1S	lncRNA	0.000761887	0.00849836
AC006116.7	lncRNA	0.000764693	0.00852251
AC090948.2	lncRNA	0.000766576	0.00853634
AC022164.1	lncRNA	0.000768472	0.0085503
LINC01703	lncRNA	0.000772374	0.00858652
AC005307.1	lncRNA	0.000778297	0.00864515
AL031985.3	lncRNA	0.00077952	0.0086515
AC021188.1	lncRNA	0.000782938	0.00868219
AC004982.2	lncRNA	0.000783772	0.00868324
PGM5P4-AS1	lncRNA	0.000784339	0.00868324
AC004817.2	lncRNA	0.000786117	0.00869569
AC009955.4	lncRNA	0.000790796	0.00874017
KANSL1-AS1	lncRNA	0.000792351	0.00875008
CPNE8-AS1	lncRNA	0.000794465	0.00876615
FENDRR	lncRNA	0.000800068	0.00881616
LINC00920	lncRNA	0.000800324	0.00881616
SEC24B-AS1	lncRNA	0.000803046	0.00883882
AC060766.7	lncRNA	0.000804592	0.00884851
AC023983.1	lncRNA	0.000808787	0.00888729
AC233992.3	lncRNA	0.000814607	0.00894386
AC010530.1	lncRNA	0.000819555	0.00899076
HOXC-AS3	lncRNA	0.000826793	0.00906224
AC073842.2	lncRNA	0.000827433	0.00906224
LINC01117	lncRNA	0.000836855	0.00915194
AC016722.2	lncRNA	0.000837001	0.00915194
LINC00852	lncRNA	0.00084455	0.0092269
LINC01139	lncRNA	0.000846237	0.00923774
AC018695.4	lncRNA	0.000850558	0.00927729
AC006058.3	lncRNA	0.000854192	0.0093093
AC116158.2	lncRNA	0.000859293	0.00935721
AC116447.1	lncRNA	0.000867437	0.00943817
AC021192.2	lncRNA	0.000868887	0.00944621
LINC02870	lncRNA	0.000872231	0.00947228
DUXAP8	lncRNA	0.000872709	0.00947228
LINC01973	lncRNA	0.000874636	0.00948545
AC007950.2	lncRNA	0.000877478	0.00950852
AC007878.1	lncRNA	0.000886055	0.00959161
AL358334.3	lncRNA	0.000886589	0.00959161
AC087878.1	lncRNA	0.000892793	0.00965087
AC092118.1	lncRNA	0.000896861	0.00968102
AP000704.2	lncRNA	0.000897822	0.00968102
AC074044.1	lncRNA	0.0008979	0.00968102
DRAIC	lncRNA	0.000898494	0.00968102
DNAJC27-AS1	lncRNA	0.000899274	0.00968158
MID1IP1-AS1	lncRNA	0.000902004	0.00970311
AL590652.1	lncRNA	0.000905455	0.00973236
SOX2-OT	lncRNA	0.000907549	0.00974698
AL138724.2	lncRNA	0.000908866	0.00975326
DNAJC3-DT	lncRNA	0.000910082	0.00975842
AC007663.4	lncRNA	0.000928318	0.00994594
AC011824.2	lncRNA	0.000935373	0.0100135
AC011773.4	lncRNA	0.00095477	0.0102129
AC104113.1	lncRNA	0.000959842	0.0102589
AL596094.1	lncRNA	0.000969641	0.0103553
AC110792.3	lncRNA	0.00097815	0.0104378
LINC01237	lncRNA	0.000980803	0.0104577
AC026368.1	lncRNA	0.000991802	0.0105665
AL031123.1	lncRNA	0.000993467	0.0105758
AC090617.5	lncRNA	0.00100117	0.0106493
LINC01994	lncRNA	0.00100859	0.0107155
LINC02037	lncRNA	0.00100901	0.0107155
AC090921.1	lncRNA	0.0010107	0.0107249
SATB1-AS1	lncRNA	0.001018	0.0107937
AC009486.1	lncRNA	0.00102021	0.0107981
DLX2-DT	lncRNA	0.0010203	0.0107981
AL512303.1	lncRNA	0.00102085	0.0107981
AC090125.1	lncRNA	0.00102535	0.010837
ANKRD44-IT1	lncRNA	0.00103272	0.0109063
SLC12A9-AS1	lncRNA	0.00103447	0.0109098
UGDH-AS1	lncRNA	0.0010347	0.0109098
AC032011.1	lncRNA	0.00103892	0.0109339
AC137630.2	lncRNA	0.00103903	0.0109339
FAM111A-DT	lncRNA	0.00103944	0.0109339
AP003469.1	lncRNA	0.00105842	0.0111247
AC105339.2	lncRNA	0.00106683	0.0112042
KCNIP1-OT1	lncRNA	0.00107963	0.0113298
GSN-AS1	lncRNA	0.00110082	0.0115429
AC243830.1	lncRNA	0.00110415	0.0115612
AL159169.2	lncRNA	0.00110434	0.0115612
AC010768.2	lncRNA	0.00110516	0.0115612
LINC00161	lncRNA	0.00111891	0.0116958
LINC00381	lncRNA	0.0011343	0.0118473
LINC01185	lncRNA	0.00114333	0.0119323
AC015849.1	lncRNA	0.00115724	0.0120654
AC091152.2	lncRNA	0.0011579	0.0120654
AC087620.1	lncRNA	0.0011625	0.0121038
AC118344.1	lncRNA	0.00116412	0.0121113
LINC00517	lncRNA	0.00117563	0.0122214
AC027031.2	lncRNA	0.00119266	0.0123888
AC105118.1	lncRNA	0.00119872	0.0124419
LINC01719	lncRNA	0.00120803	0.0125193
AL138899.1	lncRNA	0.00120805	0.0125193
AC018648.1	lncRNA	0.00121082	0.0125303
AC011239.1	lncRNA	0.00121156	0.0125303
AC005154.4	lncRNA	0.00121194	0.0125303
EDIL3-DT	lncRNA	0.00122126	0.0126168
AL117209.1	lncRNA	0.00122464	0.0126419
AC024257.5	lncRNA	0.0012261	0.0126472
AL132989.2	lncRNA	0.00123655	0.0127451
AL137060.3	lncRNA	0.00124234	0.0127878
AC084357.2	lncRNA	0.00124262	0.0127878
AC245297.4	lncRNA	0.00124522	0.0128047
AC010168.2	lncRNA	0.00124655	0.0128084
AC008124.1	lncRNA	0.00128156	0.013158
MUC12-AS1	lncRNA	0.00128293	0.0131619
AL596218.1	lncRNA	0.00129184	0.0132431
AL645933.3	lncRNA	0.00130322	0.0133495
AC074138.1	lncRNA	0.00130513	0.0133588
AC018731.1	lncRNA	0.0013163	0.0134617
CIRBP-AS1	lncRNA	0.00131721	0.0134617
MYCNUT	lncRNA	0.00132343	0.0135149
AC010401.1	lncRNA	0.00132647	0.0135355
AC061992.2	lncRNA	0.00133369	0.0135987
AC005014.3	lncRNA	0.00133726	0.0136247
FZD10-AS1	lncRNA	0.00133897	0.0136317
SPRY4-AS1	lncRNA	0.0013479	0.0137121
FOXP4-AS1	lncRNA	0.00135448	0.0137685
AL033384.2	lncRNA	0.0013588	0.0138019
AC097532.2	lncRNA	0.00136512	0.0138492
ACTN1-AS1	lncRNA	0.00136555	0.0138492
EIF3J-DT	lncRNA	0.00137057	0.0138896
FAM182A	lncRNA	0.00137608	0.0139348
ERC2-IT1	lncRNA	0.00137787	0.0139423
AC124854.1	lncRNA	0.00138272	0.0139806
AC087501.4	lncRNA	0.00138376	0.0139806
AP000892.3	lncRNA	0.00138593	0.0139919
AC004982.1	lncRNA	0.00139936	0.0141085
AP001318.1	lncRNA	0.00139961	0.0141085
AC246817.1	lncRNA	0.00140213	0.0141233
SMC5-AS1	lncRNA	0.00140389	0.0141303
AL121917.2	lncRNA	0.00140799	0.0141609
AL445224.1	lncRNA	0.00142051	0.014276
GARS1-DT	lncRNA	0.00142335	0.0142873
AC007485.1	lncRNA	0.00142379	0.0142873
NGF-AS1	lncRNA	0.00142507	0.0142893
LENG8-AS1	lncRNA	0.00142735	0.0143014
AF067845.1	lncRNA	0.00143559	0.0143732
AC092118.2	lncRNA	0.00144124	0.0144168
AC131956.2	lncRNA	0.00144256	0.0144168
AC135050.5	lncRNA	0.0014432	0.0144168
AP002008.3	lncRNA	0.00144449	0.0144189
AP003119.3	lncRNA	0.00145499	0.0145128
AC092614.1	lncRNA	0.00146605	0.0146106
AC008735.4	lncRNA	0.00146699	0.0146106
UMODL1-AS1	lncRNA	0.00146912	0.0146209
AC040174.2	lncRNA	0.00147199	0.0146385
LINC02268	lncRNA	0.00147732	0.0146769
MEG3	lncRNA	0.00147806	0.0146769
AC073050.1	lncRNA	0.0014804	0.0146891
AC008393.1	lncRNA	0.0014904	0.0147773
AC109347.2	lncRNA	0.00149284	0.0147905
COX10-AS1	lncRNA	0.00149669	0.0148176
AL355802.3	lncRNA	0.00150381	0.014877
AC036108.1	lncRNA	0.00151229	0.0149497
MROCKI	lncRNA	0.00151458	0.0149613
AL049836.1	lncRNA	0.00152359	0.0150391
AC021594.1	lncRNA	0.00153158	0.0151068
AL359710.1	lncRNA	0.00154776	0.015255
AC000068.1	lncRNA	0.0015533	0.0152983
AC004241.1	lncRNA	0.00155541	0.0153018
LINC01479	lncRNA	0.00155596	0.0153018
AP001010.1	lncRNA	0.00155841	0.0153146
AL162171.1	lncRNA	0.00156163	0.0153348
AC068643.1	lncRNA	0.00156428	0.0153495
LINC00857	lncRNA	0.00156667	0.0153616
ZNF30-AS1	lncRNA	0.00157319	0.0154092
PABPC5-AS1	lncRNA	0.00157384	0.0154092
AL357079.1	lncRNA	0.00158275	0.0154851
AC068790.9	lncRNA	0.00158973	0.015542
AC093599.1	lncRNA	0.00159944	0.0156254
AC015911.2	lncRNA	0.00160898	0.015707
AL133243.2	lncRNA	0.00161116	0.0157168
AC138819.1	lncRNA	0.00161423	0.0157352
HEIH	lncRNA	0.00162918	0.0158693
AL031775.1	lncRNA	0.00165467	0.0161057
PVT1	lncRNA	0.00165786	0.016125
AL161891.1	lncRNA	0.00166044	0.0161383
Z97832.2	lncRNA	0.00166784	0.0161984
LINC02705	lncRNA	0.00170163	0.0165145
AC002480.2	lncRNA	0.0017058	0.0165429
AC079610.1	lncRNA	0.00170943	0.0165661
LINC00907	lncRNA	0.00172436	0.0166986
NBAT1	lncRNA	0.001744	0.0168736
AC090607.1	lncRNA	0.00174516	0.0168736
LINC02207	lncRNA	0.00174625	0.0168736
TMCC1-AS1	lncRNA	0.00175603	0.0169558
LINC01234	lncRNA	0.0017636	0.0170166
AP000919.3	lncRNA	0.00177061	0.0170718
SAP30-DT	lncRNA	0.001774	0.0170884
PTPRG-AS1	lncRNA	0.0017749	0.0170884
AC246817.2	lncRNA	0.00178095	0.0171342
AC019069.1	lncRNA	0.00179248	0.0172327
AC022364.1	lncRNA	0.00179493	0.0172438
AC005586.1	lncRNA	0.00180267	0.0173056
MFF-DT	lncRNA	0.00180966	0.0173602
AC008040.1	lncRNA	0.00181361	0.0173856
AL162426.1	lncRNA	0.00182637	0.0174952
OVCH1-AS1	lncRNA	0.00183638	0.0175785
AP000146.1	lncRNA	0.00184096	0.0176096
Z99289.1	lncRNA	0.00184278	0.0176144
AC008737.1	lncRNA	0.0018471	0.017643
AL139397.1	lncRNA	0.00185815	0.0177358
AC016596.1	lncRNA	0.00186606	0.0177985
IBA57-DT	lncRNA	0.00188208	0.0179385
AC005481.1	lncRNA	0.00190521	0.0181459
AL034428.1	lncRNA	0.00192026	0.0182761
AC060234.1	lncRNA	0.00192935	0.0183348
LINC01433	lncRNA	0.00193018	0.0183348
AC092040.2	lncRNA	0.00193055	0.0183348
UBE2Q1-AS1	lncRNA	0.00194928	0.018493
LIVAR	lncRNA	0.00195	0.018493
AC010761.4	lncRNA	0.00195297	0.0185004
AC012184.3	lncRNA	0.00195356	0.0185004
Z95114.1	lncRNA	0.00196939	0.018637
AC090241.2	lncRNA	0.00198302	0.0187527
MIR29B2CHG	lncRNA	0.00198645	0.0187696
AL121820.2	lncRNA	0.00198764	0.0187696
AL136295.7	lncRNA	0.00199891	0.0188578
AP000238.1	lncRNA	0.00200042	0.0188578
AC005091.1	lncRNA	0.00200123	0.0188578
RRS1-AS1	lncRNA	0.00202051	0.019026
AP005131.3	lncRNA	0.00202396	0.019045
AC093297.2	lncRNA	0.00204613	0.01924
AC068473.1	lncRNA	0.00205031	0.0192657
HOXC-AS1	lncRNA	0.00205498	0.0192959
SNHG19	lncRNA	0.0020572	0.0193031
AC010185.1	lncRNA	0.0020622	0.0193364
AL049830.3	lncRNA	0.00206558	0.0193544
AC116025.2	lncRNA	0.00207232	0.0194039
LINC02365	lncRNA	0.00208421	0.0195016
SNHG32	lncRNA	0.00209508	0.0195894
AC027279.1	lncRNA	0.00209779	0.019601
AC048382.5	lncRNA	0.00210051	0.0196126
DM1-AS	lncRNA	0.00210304	0.0196225
AL445222.2	lncRNA	0.00210752	0.0196504
LINC01507	lncRNA	0.00213927	0.0199325
AP001432.1	lncRNA	0.00215514	0.0200664
AC017048.3	lncRNA	0.00216977	0.0201885
AC087521.2	lncRNA	0.00217334	0.0202075
AC006160.1	lncRNA	0.00217874	0.0202435
DLGAP1-AS1	lncRNA	0.00219615	0.0203911
AC079466.1	lncRNA	0.00220298	0.0204402
LINC01634	lncRNA	0.00220787	0.0204713
AC053513.2	lncRNA	0.00221402	0.020514
AC105036.3	lncRNA	0.00223586	0.020702
NRAD1	lncRNA	0.0022451	0.020764
AL591926.3	lncRNA	0.00224568	0.020764
AC137894.1	lncRNA	0.00226361	0.0209045
AL450306.1	lncRNA	0.00226402	0.0209045
LINC01587	lncRNA	0.00226866	0.0209328
AP000679.1	lncRNA	0.00229309	0.0211435
LINC02147	lncRNA	0.00230911	0.0212764
HCG21	lncRNA	0.00231919	0.0213545
AC092068.1	lncRNA	0.00232597	0.0213958
AC009065.6	lncRNA	0.00232707	0.0213958
TMEM246-AS1	lncRNA	0.0023285	0.0213958
AC012485.1	lncRNA	0.00234273	0.0215117
HDHD5-AS1	lncRNA	0.00235066	0.0215679
AC107982.3	lncRNA	0.0023521	0.0215679
AL136368.1	lncRNA	0.00236714	0.0216909
AL022157.1	lncRNA	0.00237065	0.0216983
AC091493.1	lncRNA	0.00237121	0.0216983
PARD3-AS1	lncRNA	0.00241024	0.0220402
AL355001.1	lncRNA	0.00242401	0.0221434
AC253536.3	lncRNA	0.00242485	0.0221434
AC093525.6	lncRNA	0.00245196	0.0223756
ITPR1-DT	lncRNA	0.0024911	0.0227172
AC091138.1	lncRNA	0.00249525	0.0227394
AC122129.1	lncRNA	0.00249991	0.0227663
AC002059.1	lncRNA	0.0025046	0.0227934
CA3-AS1	lncRNA	0.00253126	0.0230202
AL157871.5	lncRNA	0.00253772	0.0230621
AF233439.1	lncRNA	0.00253933	0.0230621
LINC00173	lncRNA	0.00254624	0.0231091
FOXCUT	lncRNA	0.00255237	0.0231357
LINC02385	lncRNA	0.00255265	0.0231357
AC145207.5	lncRNA	0.0025579	0.0231675
AC006237.1	lncRNA	0.00256831	0.0232381
AL133255.1	lncRNA	0.0025692	0.0232381
AC011498.6	lncRNA	0.00257716	0.0232943
AC139100.1	lncRNA	0.00257922	0.0232971
AC243919.2	lncRNA	0.0026094	0.0235537
AC005546.1	lncRNA	0.00262046	0.0236375
SPART-AS1	lncRNA	0.00264169	0.0238128
AC092484.1	lncRNA	0.00264433	0.0238204
AP002992.1	lncRNA	0.00264791	0.0238254
AL031717.1	lncRNA	0.00264846	0.0238254
ZRANB2-AS2	lncRNA	0.00265029	0.0238257
ZEB2-AS1	lncRNA	0.00265269	0.0238312
AC026202.2	lncRNA	0.00265988	0.0238796
AC005264.1	lncRNA	0.00267662	0.0240138
AC104365.3	lncRNA	0.00268504	0.0240629
ST20-AS1	lncRNA	0.00268993	0.0240629
AC034228.2	lncRNA	0.00268999	0.0240629
AL359541.2	lncRNA	0.00269072	0.0240629
AC092755.1	lncRNA	0.00269115	0.0240629
AL390778.2	lncRNA	0.00271612	0.0242698
AL121578.2	lncRNA	0.00272647	0.024346
LINC02641	lncRNA	0.00272924	0.0243543
AC044849.1	lncRNA	0.00274979	0.0245195
AC012307.1	lncRNA	0.00275143	0.0245195
AC008050.1	lncRNA	0.00275798	0.0245613
AC004241.4	lncRNA	0.0027637	0.0245959
AC005021.1	lncRNA	0.00280036	0.0249054
LINC01143	lncRNA	0.00280728	0.0249343
AP005131.6	lncRNA	0.00280839	0.0249343
AL139035.1	lncRNA	0.00280964	0.0249343
AC244517.7	lncRNA	0.00281111	0.0249343
TSIX	lncRNA	0.00281762	0.0249753
AC007639.1	lncRNA	0.00282396	0.0250105
ZNF528-AS1	lncRNA	0.00282535	0.0250105
AC108010.1	lncRNA	0.0028433	0.0251527
AC009118.2	lncRNA	0.00285705	0.0252369
AC023794.3	lncRNA	0.00285752	0.0252369
AC139256.3	lncRNA	0.00285852	0.0252369
AC004471.2	lncRNA	0.00286216	0.0252385
AC021546.1	lncRNA	0.00286249	0.0252385
AL021707.2	lncRNA	0.00287662	0.0253463
AC099792.1	lncRNA	0.00288126	0.0253614
AP001619.2	lncRNA	0.00288215	0.0253614
SNHG8	lncRNA	0.00290122	0.0255123
AC135050.4	lncRNA	0.00290376	0.0255178
DNMBP-AS1	lncRNA	0.00292059	0.0256487
AC010442.1	lncRNA	0.00292862	0.0256782
LINC01170	lncRNA	0.00292872	0.0256782
AC025031.3	lncRNA	0.00292974	0.0256782
DISC1-IT1	lncRNA	0.00293508	0.0256822
AL138831.1	lncRNA	0.00293529	0.0256822
TGFB2-AS1	lncRNA	0.00293599	0.0256822
AP003390.1	lncRNA	0.00294022	0.0257023
AC105020.5	lncRNA	0.00294759	0.0257497
AC114810.1	lncRNA	0.00296439	0.0258694
AC007406.1	lncRNA	0.00296518	0.0258694
EPB41L4A-AS1	lncRNA	0.00297155	0.025908
CASC2	lncRNA	0.00297586	0.0259286
AL138689.1	lncRNA	0.00298349	0.0259781
SP2-AS1	lncRNA	0.00299101	0.0260265
AL355390.1	lncRNA	0.00299633	0.0260557
AP006545.1	lncRNA	0.00300096	0.0260789
AC007405.2	lncRNA	0.00300302	0.0260798
AC097359.2	lncRNA	0.00300937	0.0261179
LINC02408	lncRNA	0.0030168	0.0261653
AL139339.1	lncRNA	0.00301878	0.0261654
AC108693.2	lncRNA	0.00302459	0.0261987
AL591222.1	lncRNA	0.00302748	0.0262067
AC245140.2	lncRNA	0.00303893	0.0262875
AC007216.1	lncRNA	0.00304077	0.0262875
MIR122HG	lncRNA	0.00304858	0.0263378
AC037487.1	lncRNA	0.00305212	0.0263513
HM13-IT1	lncRNA	0.0030603	0.0264048
AL592301.1	lncRNA	0.00306617	0.0264383
LINC00630	lncRNA	0.00308167	0.0265547
AC105105.3	lncRNA	0.00308666	0.0265703
AC005041.3	lncRNA	0.00308747	0.0265703
FBXL19-AS1	lncRNA	0.00308987	0.0265737
LINC01788	lncRNA	0.00309265	0.0265804
AC087277.2	lncRNA	0.0030971	0.0266014
AL138756.1	lncRNA	0.00313004	0.026867
AC084816.1	lncRNA	0.00313591	0.0269001
AL132800.1	lncRNA	0.00315041	0.027007
FAM157C	lncRNA	0.00315297	0.0270115
AC007552.2	lncRNA	0.00315799	0.0270371
AC139768.1	lncRNA	0.00316199	0.027054
AL359878.1	lncRNA	0.00318939	0.0272709
LIPC-AS1	lncRNA	0.00319161	0.0272723
AC002306.1	lncRNA	0.00320183	0.027342
AC010618.3	lncRNA	0.00320833	0.02738
LLPH-DT	lncRNA	0.0032182	0.0274465
FAM27E3	lncRNA	0.00325436	0.0277371
AC008494.3	lncRNA	0.00326242	0.027777
AL022332.1	lncRNA	0.00326321	0.027777
AC092142.1	lncRNA	0.00327645	0.0278718
UBA6-AS1	lncRNA	0.00327979	0.0278824
AC016738.1	lncRNA	0.00329182	0.02796
TAF1A-AS1	lncRNA	0.00329312	0.02796
AC233280.1	lncRNA	0.00331689	0.0281438
AC008115.1	lncRNA	0.00332506	0.0281952
AL356299.3	lncRNA	0.00333072	0.028211
AP000525.1	lncRNA	0.0033326	0.028211
AC004449.1	lncRNA	0.0033333	0.028211
AL589765.4	lncRNA	0.00334385	0.0282752
CERNA3	lncRNA	0.00334513	0.0282752
AC174065.1	lncRNA	0.00335912	0.0283754
AC012181.1	lncRNA	0.00336965	0.0284454
CHN2-AS1	lncRNA	0.00337169	0.0284454
LINC00460	lncRNA	0.00337713	0.0284732
LINC02457	lncRNA	0.00338358	0.0285095
AL360093.1	lncRNA	0.00342549	0.0288444
AC012464.1	lncRNA	0.00343436	0.0289008
AL583722.1	lncRNA	0.00344805	0.0289863
AL359504.1	lncRNA	0.00344888	0.0289863
PGM5-AS1	lncRNA	0.00348517	0.0292728
CSTF3-DT	lncRNA	0.00349071	0.0292919
LINC01645	lncRNA	0.00349186	0.0292919
MCM8-AS1	lncRNA	0.00349943	0.0293368
AL021707.6	lncRNA	0.00350161	0.0293368
AL031705.1	lncRNA	0.003534	0.0295894
AC117395.1	lncRNA	0.00354084	0.0296267
AC009962.1	lncRNA	0.0035429	0.0296267
AL161729.2	lncRNA	0.00357337	0.0298627
AC011978.2	lncRNA	0.00358075	0.0299055
AL139246.4	lncRNA	0.00359274	0.0299869
AL158154.3	lncRNA	0.00359539	0.0299902
HOTTIP	lncRNA	0.00361854	0.0301607
AC107031.1	lncRNA	0.00362037	0.0301607
AC245033.2	lncRNA	0.00364281	0.0303149
AL035416.1	lncRNA	0.0036437	0.0303149
ZNF197-AS1	lncRNA	0.00364686	0.0303149
AC116049.1	lncRNA	0.003648	0.0303149
AC108134.4	lncRNA	0.0036558	0.0303608
AL355916.1	lncRNA	0.00366746	0.0304386
LINC01572	lncRNA	0.00368371	0.0305544
AC020659.2	lncRNA	0.00370628	0.0307224
AP000944.1	lncRNA	0.00371447	0.030771
AP003043.1	lncRNA	0.00372464	0.0308361
ZNF561-AS1	lncRNA	0.00373116	0.0308709
AC097534.1	lncRNA	0.00374292	0.0309288
AL117329.1	lncRNA	0.00374529	0.0309288
AC018766.1	lncRNA	0.0037471	0.0309288
LINC02076	lncRNA	0.00374876	0.0309288
RHPN1-AS1	lncRNA	0.00374979	0.0309288
AL445250.1	lncRNA	0.0037602	0.0309954
AC013726.2	lncRNA	0.0037659	0.0310232
AL031280.1	lncRNA	0.00379411	0.0312362
AC005838.3	lncRNA	0.0037982	0.0312505
ODC1-DT	lncRNA	0.00382579	0.031458
C5orf17	lncRNA	0.00384238	0.0315749
AC135048.3	lncRNA	0.00384942	0.0316132
AC003005.2	lncRNA	0.00388441	0.0318809
AL353796.1	lncRNA	0.00390632	0.032041
AL158206.1	lncRNA	0.00390933	0.0320459
AL021707.4	lncRNA	0.00392168	0.0321273
AC019131.2	lncRNA	0.00395836	0.0324078
AC023509.3	lncRNA	0.0039701	0.0324789
AL136988.2	lncRNA	0.00397193	0.0324789
AL138976.2	lncRNA	0.00398424	0.0325596
AC022001.3	lncRNA	0.00399108	0.0325955
RASSF1-AS1	lncRNA	0.0039984	0.0326352
TTLL11-IT1	lncRNA	0.00400744	0.0326889
AC079610.2	lncRNA	0.00403059	0.0328576
AL133553.1	lncRNA	0.00404157	0.0329189
AC137810.1	lncRNA	0.00404307	0.0329189
AC079174.1	lncRNA	0.00406011	0.0330375
CLLU1	lncRNA	0.00406847	0.0330654
U62631.1	lncRNA	0.00407065	0.0330654
AC040914.1	lncRNA	0.004071	0.0330654
ADIRF-AS1	lncRNA	0.00407692	0.0330933
LINC00461	lncRNA	0.00408229	0.0331166
AC020743.1	lncRNA	0.00410966	0.0333183
AC106786.1	lncRNA	0.00412793	0.033446
AC027575.3	lncRNA	0.00414055	0.0335176
AC096719.1	lncRNA	0.00414312	0.0335176
LINC01585	lncRNA	0.00414433	0.0335176
AP001893.1	lncRNA	0.00417396	0.0337368
SPAG16-DT	lncRNA	0.00419973	0.0339244
ZFAS1	lncRNA	0.00421639	0.0340383
AC130651.1	lncRNA	0.00422447	0.0340828
AC114341.1	lncRNA	0.00423004	0.0340991
AP000786.1	lncRNA	0.00423161	0.0340991
AC005034.4	lncRNA	0.00430185	0.0346435
AC007220.1	lncRNA	0.00430439	0.0346435
AC079340.2	lncRNA	0.00433585	0.0348603
AL359878.2	lncRNA	0.00433657	0.0348603
AC103843.1	lncRNA	0.00435704	0.0350037
AC116158.1	lncRNA	0.00439319	0.0352728
AC084824.5	lncRNA	0.00439877	0.0352801
AC006064.3	lncRNA	0.0043994	0.0352801
LINC01411	lncRNA	0.00444927	0.0356585
AC245884.1	lncRNA	0.00445328	0.0356692
EPB41L4A-DT	lncRNA	0.0044889	0.0359329
AC012360.2	lncRNA	0.00451364	0.0361091
LINC02320	lncRNA	0.0045287	0.0362078
COL25A1-DT	lncRNA	0.00453522	0.0362382
AC097382.1	lncRNA	0.00454196	0.0362702
AC026469.1	lncRNA	0.00459542	0.0366751
AC139887.1	lncRNA	0.00461113	0.0367636
AC097652.1	lncRNA	0.00461204	0.0367636
AC092718.2	lncRNA	0.00461607	0.0367737
KLF3-AS1	lncRNA	0.0046557	0.0370672
AL139351.1	lncRNA	0.00466184	0.0370939
NEBL-AS1	lncRNA	0.00467301	0.0371605
Z69733.1	lncRNA	0.00468041	0.0371672
AP000894.4	lncRNA	0.00468094	0.0371672
AC090181.2	lncRNA	0.00468569	0.0371672
GABPB1-AS1	lncRNA	0.004686	0.0371672
AL355385.1	lncRNA	0.00468783	0.0371672
AC103974.1	lncRNA	0.00471875	0.0373871
AC008937.1	lncRNA	0.00472119	0.0373871
AC103810.5	lncRNA	0.00472795	0.0374184
AC090192.2	lncRNA	0.00473414	0.0374451
DANCR	lncRNA	0.0047385	0.0374572
AC005828.5	lncRNA	0.00477172	0.0376974
LINC01686	lncRNA	0.00479598	0.0378666
AC022272.1	lncRNA	0.00480022	0.0378776
AL121772.3	lncRNA	0.00482782	0.0380728
AC107214.2	lncRNA	0.00483837	0.0381333
ITFG2-AS1	lncRNA	0.00484527	0.0381651
AL391121.1	lncRNA	0.00485107	0.0381882
BAIAP2-DT	lncRNA	0.00486027	0.038238
C1orf229	lncRNA	0.00494153	0.0388543
LINC02099	lncRNA	0.00496514	0.0389851
AC008972.1	lncRNA	0.00496677	0.0389851
AC018553.1	lncRNA	0.00496696	0.0389851
AL449106.1	lncRNA	0.00498937	0.0391378
AC120042.1	lncRNA	0.00505411	0.0396223
AC005515.2	lncRNA	0.0050656	0.039689
AC078842.2	lncRNA	0.00507886	0.0397695
AC112176.1	lncRNA	0.00510314	0.0399361
AC025280.1	lncRNA	0.00513403	0.0401542
AC245128.1	lncRNA	0.00517113	0.0404205
AC008105.1	lncRNA	0.00517453	0.0404233
LINC00987	lncRNA	0.00517897	0.0404343
AC068724.2	lncRNA	0.00518953	0.040493
AC022035.1	lncRNA	0.00519853	0.0405356
AC020915.3	lncRNA	0.00520109	0.0405356
AP001330.4	lncRNA	0.00521	0.0405812
AL356124.2	lncRNA	0.00522713	0.0406908
AL589986.2	lncRNA	0.00525685	0.0408982
AL136982.1	lncRNA	0.00526708	0.0409538
AL138831.2	lncRNA	0.00528517	0.0410705
CACNA1C-AS1	lncRNA	0.00530363	0.0411727
AC244502.3	lncRNA	0.00530452	0.0411727
AC020595.1	lncRNA	0.00531018	0.0411926
AC097375.3	lncRNA	0.00532096	0.0412522
AC022730.4	lncRNA	0.00534284	0.0413977
AL513190.1	lncRNA	0.00535097	0.0414365
GAS8-AS1	lncRNA	0.00537573	0.0415882
AC090503.2	lncRNA	0.00537812	0.0415882
NECTIN3-AS1	lncRNA	0.00537995	0.0415882
PAN3-AS1	lncRNA	0.00540211	0.0417353
LINC02766	lncRNA	0.00540597	0.0417408
AC104365.2	lncRNA	0.00541137	0.041756
AL451067.1	lncRNA	0.00541421	0.041756
AC010186.3	lncRNA	0.00543114	0.0418623
LINC02544	lncRNA	0.00543494	0.0418673
AC010422.2	lncRNA	0.00544301	0.0419052
SNHG6	lncRNA	0.00549594	0.0422882
KRT73-AS1	lncRNA	0.00550513	0.0423344
AL589743.5	lncRNA	0.00553847	0.0425662
AC109597.2	lncRNA	0.00554784	0.0425895
AC020915.1	lncRNA	0.00554792	0.0425895
AC106820.5	lncRNA	0.00555619	0.0426285
AL158212.3	lncRNA	0.00557587	0.0427548
AC022150.3	lncRNA	0.00558905	0.0428179
AC073957.1	lncRNA	0.00559054	0.0428179
AL121992.3	lncRNA	0.0056021	0.0428817
SLC25A21-AS1	lncRNA	0.00560915	0.0429109
AC009093.2	lncRNA	0.00562065	0.0429742
AC021483.2	lncRNA	0.00564002	0.0430975
AC093752.3	lncRNA	0.00564641	0.0431216
AC007250.1	lncRNA	0.00572103	0.0436664
SNHG1	lncRNA	0.00573241	0.0437281
AC010761.1	lncRNA	0.00574726	0.0438163
LINC00602	lncRNA	0.00575256	0.0438315
AC244090.1	lncRNA	0.00577622	0.0439866
AC025470.2	lncRNA	0.00579212	0.0440824
AC245884.9	lncRNA	0.00580443	0.0441509
LINC01436	lncRNA	0.00582134	0.0442542
AC011591.1	lncRNA	0.00583293	0.0443169
LINC00200	lncRNA	0.00584878	0.0443978
AC005363.2	lncRNA	0.00585026	0.0443978
DNM1P35	lncRNA	0.00585457	0.0444052
AC092691.1	lncRNA	0.00586751	0.044478
Z99716.1	lncRNA	0.00588393	0.044577
AGAP11	lncRNA	0.00589391	0.0446111
AC009955.3	lncRNA	0.00589514	0.0446111
AL021878.2	lncRNA	0.00590259	0.0446421
AP002336.2	lncRNA	0.00591066	0.0446675
KIF5C-AS1	lncRNA	0.00591266	0.0446675
ZNF426-DT	lncRNA	0.00594023	0.0448503
LINC02161	lncRNA	0.00594825	0.0448853
IRAIN	lncRNA	0.00597046	0.0450274
CYP4A22-AS1	lncRNA	0.00597767	0.0450438
AC004112.1	lncRNA	0.00597941	0.0450438
AL031595.3	lncRNA	0.00602578	0.0453674
AL133410.1	lncRNA	0.0060312	0.0453825
AC011944.1	lncRNA	0.00607579	0.0456922
AC083843.3	lncRNA	0.00609141	0.0457837
ATP1B3-AS1	lncRNA	0.00611517	0.0459363
LINC01929	lncRNA	0.0061473	0.046135
AL353593.2	lncRNA	0.00614856	0.046135
BANCR	lncRNA	0.00619685	0.0464711
AC092164.1	lncRNA	0.00621454	0.0465775
C5orf64	lncRNA	0.00621918	0.046586
AL645940.1	lncRNA	0.00627023	0.0469392
AC093458.1	lncRNA	0.00627626	0.0469392
LINC00595	lncRNA	0.00627691	0.0469392
AL391832.1	lncRNA	0.00628053	0.0469398
AP003555.1	lncRNA	0.00630553	0.0471002
LINC01354	lncRNA	0.00632011	0.0471622
AC245297.2	lncRNA	0.00632093	0.0471622
COLCA1	lncRNA	0.00634798	0.0473375
AC091729.3	lncRNA	0.00637119	0.0474839
AC008079.1	lncRNA	0.00638748	0.0475787
AC024075.1	lncRNA	0.00639998	0.0476451
TYMSOS	lncRNA	0.00641668	0.0477427
AC060814.2	lncRNA	0.00642697	0.0477925
LINC01337	lncRNA	0.00648905	0.0482221
AL139287.1	lncRNA	0.006492	0.0482221
AC141424.1	lncRNA	0.00650168	0.0482462
AL132780.1	lncRNA	0.0065025	0.0482462
TBC1D8-AS1	lncRNA	0.00651864	0.0483128
AP002360.2	lncRNA	0.00651874	0.0483128
LINC00884	lncRNA	0.00653634	0.0484034
LINC01995	lncRNA	0.00654065	0.0484034
AC002550.2	lncRNA	0.00654457	0.0484034
LINC01558	lncRNA	0.00654708	0.0484034
AC087235.2	lncRNA	0.00654917	0.0484034
AL359317.2	lncRNA	0.0065537	0.04841
SUCLA2-AS1	lncRNA	0.00655892	0.0484144
AC069360.1	lncRNA	0.00656158	0.0484144
LINC01132	lncRNA	0.00656645	0.0484235
LINC01735	lncRNA	0.00658072	0.0485018
AC007950.1	lncRNA	0.00658648	0.0485174
LINC02296	lncRNA	0.00661864	0.0487272
AC078909.1	lncRNA	0.00663123	0.0487929
AC121757.1	lncRNA	0.00664786	0.0488882
AC067930.4	lncRNA	0.00666175	0.0489407
TMEM99	lncRNA	0.00666236	0.0489407
LINC02249	lncRNA	0.00666751	0.0489515
PROX1-AS1	lncRNA	0.00667531	0.0489818
AC025580.1	lncRNA	0.00669309	0.0490851
AC004080.4	lncRNA	0.00670433	0.0491404
LINC01535	lncRNA	0.00673576	0.0493229
AC011377.1	lncRNA	0.00673989	0.0493229
FOXD2-AS1	lncRNA	0.00674035	0.0493229
LINC00240	lncRNA	0.00677632	0.049545
LINC02145	lncRNA	0.00677815	0.049545
AC011462.4	lncRNA	0.00679153	0.0496155
AC005632.3	lncRNA	0.00680373	0.0496606
AC131391.1	lncRNA	0.00680518	0.0496606
AC074286.1	lncRNA	0.00681653	0.0496983
AC010997.2	lncRNA	0.00681782	0.0496983
ERI3-IT1	lncRNA	0.0068306	0.0497642
LINC00265	lncRNA	0.0068518	0.0498677
AC022001.2	lncRNA	0.0068523	0.0498677
AC005696.1	lncRNA	0.00686374	0.0499236

## Sheet: mRNA
Supplementary Table S2. Differentially expressed mRNAs within the different immune groups
gene	biotype	kruskal pvalue	kruskal_padj
CD2	mRNA	1.999e-55	3.38471e-51
SLA2	mRNA	4.00028e-55	3.38664e-51
CD3D	mRNA	1.71774e-54	7.38241e-51
LCK	mRNA	2.42484e-54	7.38241e-51
CD3E	mRNA	2.46543e-54	7.38241e-51
TIGIT	mRNA	2.61602e-54	7.38241e-51
SIRPG	mRNA	4.2262e-54	1.02226e-50
SIT1	mRNA	6.75567e-54	1.42984e-50
TRBC2	mRNA	7.76443e-54	1.46075e-50
TRAC	mRNA	9.02041e-54	1.52734e-50
SLAMF6	mRNA	1.0647e-53	1.63886e-50
UBASH3A	mRNA	1.37248e-53	1.93656e-50
CD247	mRNA	1.64541e-53	2.14309e-50
IKZF3	mRNA	4.20141e-53	5.08131e-50
ITGAL	mRNA	7.16064e-53	8.08293e-50
CD3G	mRNA	9.60043e-53	1.01597e-49
CXCR3	mRNA	1.77652e-52	1.76941e-49
CD27	mRNA	2.37486e-52	2.23395e-49
TRBV28	mRNA	2.91261e-52	2.51532e-49
IL2RG	mRNA	2.97109e-52	2.51532e-49
CD8A	mRNA	4.32409e-52	3.48645e-49
PDCD1	mRNA	8.0762e-52	6.21574e-49
SNX20	mRNA	8.68548e-52	6.39402e-49
GZMA	mRNA	1.01818e-51	7.18323e-49
CD8B	mRNA	1.19436e-51	8.08913e-49
CCL5	mRNA	1.30782e-51	8.5169e-49
CD5	mRNA	1.64425e-51	1.03113e-48
TESPA1	mRNA	2.11873e-51	1.28122e-48
GZMK	mRNA	2.64425e-51	1.54388e-48
CRTAM	mRNA	3.30637e-51	1.86612e-48
IKZF1	mRNA	4.26838e-51	2.26137e-48
JAKMIP1	mRNA	4.27379e-51	2.26137e-48
NKG7	mRNA	4.92927e-51	2.52916e-48
SASH3	mRNA	6.27654e-51	3.12572e-48
GPR171	mRNA	1.45752e-50	7.05104e-48
CORO1A	mRNA	1.73139e-50	8.14332e-48
BIN2	mRNA	2.38445e-50	1.09118e-47
RASAL3	mRNA	2.48632e-50	1.10447e-47
TBX21	mRNA	2.54397e-50	1.10447e-47
TBC1D10C	mRNA	2.77973e-50	1.17666e-47
SH2D1A	mRNA	3.83588e-50	1.58413e-47
CXCR6	mRNA	4.04529e-50	1.63083e-47
LAG3	mRNA	4.45602e-50	1.73597e-47
ARHGAP9	mRNA	4.51115e-50	1.73597e-47
RHOH	mRNA	4.80302e-50	1.80722e-47
CD6	mRNA	5.02062e-50	1.84803e-47
CD7	mRNA	5.15864e-50	1.85843e-47
IL12RB1	mRNA	7.82669e-50	2.76086e-47
IL21R	mRNA	1.02672e-49	3.54784e-47
TRBC1	mRNA	1.04785e-49	3.54844e-47
SP140	mRNA	1.07511e-49	3.56936e-47
PRF1	mRNA	1.12774e-49	3.67211e-47
CCR5	mRNA	1.16107e-49	3.7093e-47
TRAF3IP3	mRNA	1.26882e-49	3.97846e-47
GIMAP4	mRNA	1.29923e-49	3.99973e-47
TRGC2	mRNA	1.41848e-49	4.28886e-47
TRAT1	mRNA	3.06908e-49	9.1168e-47
VAV1	mRNA	3.87816e-49	1.13216e-46
FASLG	mRNA	4.94309e-49	1.41858e-46
TRBV19	mRNA	5.20505e-49	1.46886e-46
TNFRSF9	mRNA	5.66434e-49	1.57227e-46
C16orf54	mRNA	6.07644e-49	1.65946e-46
IL2RB	mRNA	9.92043e-49	2.66623e-46
ACAP1	mRNA	1.02475e-48	2.71111e-46
P2RY10	mRNA	1.06967e-48	2.78642e-46
CALHM6	mRNA	1.14086e-48	2.92682e-46
SPOCK2	mRNA	1.32781e-48	3.3556e-46
TRAV17	mRNA	1.3734e-48	3.38447e-46
GNGT2	mRNA	1.37921e-48	3.38447e-46
TRBV7-9	mRNA	1.66336e-48	4.02342e-46
IRF1	mRNA	1.70885e-48	4.07524e-46
FCRL3	mRNA	2.32253e-48	5.45188e-46
TRAV12-2	mRNA	2.3505e-48	5.45188e-46
TRBV5-1	mRNA	2.71309e-48	6.20785e-46
CTSW	mRNA	3.37279e-48	7.6144e-46
GBP5	mRNA	4.27697e-48	9.52864e-46
BTLA	mRNA	7.36326e-48	1.61915e-45
ZC3H12D	mRNA	8.00019e-48	1.73666e-45
PTPN6	mRNA	9.56492e-48	2.05004e-45
WAS	mRNA	9.72072e-48	2.05739e-45
TRAV4	mRNA	1.15975e-47	2.42431e-45
LTA	mRNA	1.18574e-47	2.4484e-45
ICAM3	mRNA	1.21984e-47	2.48847e-45
CD53	mRNA	1.32199e-47	2.66475e-45
CD74	mRNA	1.37055e-47	2.73014e-45
PTPN7	mRNA	1.39305e-47	2.74269e-45
ZBP1	mRNA	1.48445e-47	2.88905e-45
LY9	mRNA	1.80854e-47	3.4798e-45
APOL3	mRNA	1.83364e-47	3.48845e-45
CXCL13	mRNA	1.95539e-47	3.67874e-45
CARD11	mRNA	2.02483e-47	3.7413e-45
IL32	mRNA	2.03283e-47	3.7413e-45
IL10RA	mRNA	2.664e-47	4.85019e-45
TRGV10	mRNA	2.80694e-47	5.05608e-45
ARHGAP30	mRNA	3.28423e-47	5.85354e-45
SPN	mRNA	3.62091e-47	6.38637e-45
TRAV13-1	mRNA	3.84556e-47	6.71269e-45
ICOS	mRNA	5.53159e-47	9.55723e-45
XCL2	mRNA	5.90359e-47	1.00969e-44
NCKAP1L	mRNA	6.37097e-47	1.07873e-44
TRAV8-2	mRNA	7.14382e-47	1.19762e-44
HLA-DQA1	mRNA	1.00677e-46	1.67124e-44
GIMAP1	mRNA	1.07434e-46	1.76609e-44
TRAV21	mRNA	1.08821e-46	1.77169e-44
CD52	mRNA	1.10336e-46	1.77925e-44
NCF1	mRNA	1.12627e-46	1.79906e-44
THEMIS	mRNA	1.25545e-46	1.98666e-44
HLA-DRA	mRNA	1.35283e-46	2.12094e-44
SLA	mRNA	1.64174e-46	2.55026e-44
CCL4	mRNA	1.68184e-46	2.58882e-44
SLAMF8	mRNA	1.72132e-46	2.62571e-44
CD96	mRNA	2.03242e-46	3.07259e-44
APBB1IP	mRNA	2.39125e-46	3.58307e-44
TAGAP	mRNA	2.61747e-46	3.88764e-44
S1PR4	mRNA	2.8322e-46	4.16998e-44
HCLS1	mRNA	3.0785e-46	4.49355e-44
GZMH	mRNA	3.13818e-46	4.54151e-44
TRAV3	mRNA	3.8199e-46	5.48124e-44
SAMD3	mRNA	4.82217e-46	6.86126e-44
HLA-DMB	mRNA	5.65073e-46	7.97318e-44
CXCL9	mRNA	5.72479e-46	8.01092e-44
PCED1B	mRNA	5.83011e-46	8.09143e-44
PSTPIP1	mRNA	5.9826e-46	8.23555e-44
TRBV10-3	mRNA	7.04921e-46	9.56028e-44
IL18BP	mRNA	7.05785e-46	9.56028e-44
FGD2	mRNA	7.1772e-46	9.64479e-44
TRAV8-6	mRNA	8.5922e-46	1.14554e-43
CYTIP	mRNA	9.19214e-46	1.21595e-43
SELPLG	mRNA	9.57978e-46	1.2574e-43
HSH2D	mRNA	9.78977e-46	1.27508e-43
ADGRG5	mRNA	1.1152e-45	1.44142e-43
INPP5D	mRNA	1.28529e-45	1.64868e-43
HLA-DPB1	mRNA	1.46618e-45	1.86657e-43
TRBV20-1	mRNA	1.53255e-45	1.9365e-43
TRBV18	mRNA	1.64714e-45	2.06588e-43
PLEK	mRNA	1.74821e-45	2.17653e-43
CD72	mRNA	2.21372e-45	2.73597e-43
GIMAP7	mRNA	2.23529e-45	2.7426e-43
KLRD1	mRNA	2.67047e-45	3.25298e-43
TRBV6-5	mRNA	2.74956e-45	3.29213e-43
CIITA	mRNA	2.76028e-45	3.29213e-43
AOAH	mRNA	2.76094e-45	3.29213e-43
ITK	mRNA	2.88904e-45	3.42079e-43
TRAV8-3	mRNA	2.95985e-45	3.48029e-43
PTPRC	mRNA	3.19163e-45	3.72695e-43
HCST	mRNA	3.35559e-45	3.89156e-43
PLA2G2D	mRNA	3.39887e-45	3.91494e-43
TIFAB	mRNA	3.46406e-45	3.96307e-43
IPCEF1	mRNA	4.03809e-45	4.58878e-43
TRBV2	mRNA	4.42094e-45	4.99035e-43
IRF8	mRNA	4.93074e-45	5.52896e-43
ZNF831	mRNA	5.28885e-45	5.89151e-43
HLA-DRB1	mRNA	6.50435e-45	7.19815e-43
TNFAIP8L2	mRNA	7.19195e-45	7.90741e-43
CD48	mRNA	7.52012e-45	8.21489e-43
MYO1G	mRNA	8.02587e-45	8.71116e-43
GZMB	mRNA	8.2732e-45	8.92241e-43
CD37	mRNA	8.64871e-45	9.26835e-43
TRAV29DV5	mRNA	8.83375e-45	9.40711e-43
MYO1F	mRNA	9.78652e-45	1.03566e-42
TRBV12-4	mRNA	1.05981e-44	1.11458e-42
TRBV4-2	mRNA	1.10011e-44	1.14981e-42
TNFRSF1B	mRNA	2.01154e-44	2.08954e-42
AIF1	mRNA	2.36449e-44	2.44119e-42
TRBV7-6	mRNA	2.52413e-44	2.59022e-42
EVI2B	mRNA	2.91536e-44	2.97367e-42
TRAV2	mRNA	3.02273e-44	3.06472e-42
IFNG	mRNA	3.26356e-44	3.2892e-42
HLA-DOA	mRNA	3.36146e-44	3.36783e-42
TRBV9	mRNA	5.69472e-44	5.67194e-42
LCP1	mRNA	5.73081e-44	5.67451e-42
TRBV5-4	mRNA	7.47253e-44	7.3561e-42
HLA-DPA1	mRNA	7.63117e-44	7.46884e-42
TRBV5-6	mRNA	8.33923e-44	8.11494e-42
TRBV4-1	mRNA	8.59139e-44	8.31253e-42
RTP5	mRNA	9.53121e-44	9.16945e-42
PDCD1LG2	mRNA	1.00873e-43	9.64965e-42
CCR2	mRNA	1.14807e-43	1.09208e-41
GIMAP6	mRNA	1.22581e-43	1.15513e-41
NCR3	mRNA	1.22799e-43	1.15513e-41
TRGC1	mRNA	1.43313e-43	1.34065e-41
NLRC3	mRNA	1.79043e-43	1.66569e-41
DOK2	mRNA	1.85558e-43	1.71687e-41
TRBV29-1	mRNA	1.88283e-43	1.73261e-41
TRAV8-4	mRNA	1.96384e-43	1.79739e-41
TRAV12-1	mRNA	2.02525e-43	1.84363e-41
LILRB1	mRNA	2.1059e-43	1.90679e-41
P2RY13	mRNA	2.1948e-43	1.97672e-41
SIGLEC10	mRNA	2.24806e-43	2.01397e-41
ABI3	mRNA	2.60357e-43	2.32019e-41
P2RY8	mRNA	2.64191e-43	2.34203e-41
TRAV9-2	mRNA	2.72949e-43	2.40707e-41
HLA-DQB1	mRNA	3.0924e-43	2.71298e-41
ZAP70	mRNA	3.44064e-43	3.00293e-41
LAX1	mRNA	3.64862e-43	3.16812e-41
ARRDC5	mRNA	4.49572e-43	3.88376e-41
TRBV3-1	mRNA	4.73858e-43	4.07277e-41
IDO1	mRNA	4.77202e-43	4.0808e-41
ZBED2	mRNA	5.07533e-43	4.31837e-41
TRAV12-3	mRNA	5.52868e-43	4.68058e-41
ITGB2	mRNA	5.96755e-43	5.02699e-41
SCIMP	mRNA	6.7901e-43	5.68617e-41
LTB	mRNA	6.81723e-43	5.68617e-41
CD38	mRNA	7.15383e-43	5.93767e-41
STAT4	mRNA	7.91503e-43	6.53743e-41
C1QA	mRNA	1.18503e-42	9.74026e-41
JAML	mRNA	1.19938e-42	9.81061e-41
TRAV14DV4	mRNA	1.47563e-42	1.20122e-40
WDFY4	mRNA	1.57208e-42	1.26889e-40
TMEM156	mRNA	1.5777e-42	1.26889e-40
C1QB	mRNA	1.58125e-42	1.26889e-40
CD86	mRNA	1.78405e-42	1.42488e-40
FCRL6	mRNA	1.79458e-42	1.42656e-40
TRBV27	mRNA	1.8374e-42	1.45378e-40
SLAMF1	mRNA	1.89709e-42	1.49402e-40
TRBV6-6	mRNA	2.00497e-42	1.57167e-40
BCL11B	mRNA	2.03817e-42	1.59034e-40
TRAV16	mRNA	2.19148e-42	1.70211e-40
IL15RA	mRNA	2.25304e-42	1.74194e-40
PARVG	mRNA	2.52021e-42	1.93965e-40
TRBV6-1	mRNA	2.81957e-42	2.16022e-40
HAVCR2	mRNA	2.90721e-42	2.21734e-40
HLA-DOB	mRNA	3.20626e-42	2.43446e-40
CSF2RB	mRNA	3.5798e-42	2.70595e-40
CYTH4	mRNA	3.75912e-42	2.82887e-40
LILRB4	mRNA	4.11941e-42	3.08628e-40
TRAV1-2	mRNA	4.15214e-42	3.0971e-40
FGD3	mRNA	4.80719e-42	3.56997e-40
TRAV5	mRNA	4.94508e-42	3.65634e-40
RAB37	mRNA	5.50444e-42	4.05222e-40
C1orf162	mRNA	5.61498e-42	4.11571e-40
XCR1	mRNA	6.05041e-42	4.41575e-40
C1QC	mRNA	6.79349e-42	4.9368e-40
LAPTM5	mRNA	8.24523e-42	5.96616e-40
LAIR1	mRNA	8.96429e-42	6.45887e-40
NCF4	mRNA	9.46028e-42	6.78735e-40
LRMP	mRNA	1.04032e-41	7.41204e-40
SLFN12L	mRNA	1.04185e-41	7.41204e-40
HCK	mRNA	1.08496e-41	7.68639e-40
TRAV26-1	mRNA	1.27426e-41	8.98994e-40
EBI3	mRNA	1.7313e-41	1.21636e-39
SLC12A3	mRNA	1.89453e-41	1.32555e-39
TRAV19	mRNA	2.12687e-41	1.48198e-39
ASCL2	mRNA	2.3085e-41	1.60195e-39
PSMB9	mRNA	2.56376e-41	1.77182e-39
CARMIL2	mRNA	2.79651e-41	1.92482e-39
LST1	mRNA	2.83864e-41	1.94591e-39
DOCK2	mRNA	3.84235e-41	2.62333e-39
CST7	mRNA	3.94163e-41	2.68031e-39
CD300LF	mRNA	4.13745e-41	2.80221e-39
TNIP3	mRNA	5.29496e-41	3.57188e-39
PARP15	mRNA	8.65073e-41	5.81247e-39
LILRB2	mRNA	9.02246e-41	6.03827e-39
TRAV22	mRNA	1.08912e-40	7.24511e-39
MFNG	mRNA	1.09113e-40	7.24511e-39
LY75	mRNA	1.11811e-40	7.39525e-39
SPI1	mRNA	1.15965e-40	7.64013e-39
NFAM1	mRNA	1.19406e-40	7.83634e-39
CCR7	mRNA	1.32433e-40	8.64486e-39
IGSF6	mRNA	1.32746e-40	8.64486e-39
PIK3R5	mRNA	1.41584e-40	9.18507e-39
MPEG1	mRNA	1.49478e-40	9.66015e-39
GPR18	mRNA	1.53762e-40	9.89923e-39
CCDC69	mRNA	1.6407e-40	1.05229e-38
TRAV26-2	mRNA	1.90069e-40	1.21443e-38
SEPTIN1	mRNA	2.10437e-40	1.33952e-38
GIMAP5	mRNA	2.42033e-40	1.53487e-38
CD84	mRNA	2.57337e-40	1.62583e-38
CLECL1	mRNA	2.71953e-40	1.71178e-38
TRAV13-2	mRNA	3.04193e-40	1.90763e-38
TRAV24	mRNA	3.27801e-40	2.04809e-38
CTSS	mRNA	3.99335e-40	2.48586e-38
CD4	mRNA	4.21101e-40	2.61175e-38
HLA-DRB5	mRNA	4.62241e-40	2.85645e-38
SHISAL2A	mRNA	4.75269e-40	2.92377e-38
GPR65	mRNA	4.76588e-40	2.92377e-38
RCSD1	mRNA	5.32712e-40	3.25627e-38
TYROBP	mRNA	5.5326e-40	3.36971e-38
PTPN22	mRNA	5.58216e-40	3.38771e-38
MS4A6A	mRNA	6.40211e-40	3.87145e-38
FLT3	mRNA	7.21142e-40	4.33915e-38
KLHDC7B	mRNA	7.2268e-40	4.33915e-38
DTHD1	mRNA	7.41878e-40	4.43868e-38
HLA-DMA	mRNA	8.38229e-40	4.9975e-38
TLR8	mRNA	9.483e-40	5.6339e-38
SOCS1	mRNA	9.88303e-40	5.85103e-38
KIR2DL4	mRNA	1.05292e-39	6.21187e-38
UBD	mRNA	1.18778e-39	6.98313e-38
RAC2	mRNA	1.39878e-39	8.18343e-38
PLAAT4	mRNA	1.4016e-39	8.18343e-38
PRKCQ	mRNA	1.68258e-39	9.79017e-38
ADA2	mRNA	1.73926e-39	1.00853e-37
LSP1	mRNA	1.87417e-39	1.08305e-37
TNFSF8	mRNA	1.9213e-39	1.10651e-37
NLRC5	mRNA	1.94767e-39	1.1173e-37
DAPP1	mRNA	1.95322e-39	1.1173e-37
TRAV41	mRNA	2.03724e-39	1.16143e-37
TRAV8-1	mRNA	2.11077e-39	1.19931e-37
FOXP3	mRNA	2.12408e-39	1.20284e-37
TRAV23DV6	mRNA	2.18754e-39	1.23465e-37
OR2I1P	mRNA	2.35331e-39	1.3238e-37
CCDC88B	mRNA	2.4114e-39	1.35198e-37
CCRL2	mRNA	2.7091e-39	1.51388e-37
SSTR3	mRNA	2.73781e-39	1.52489e-37
FUT7	mRNA	2.84087e-39	1.5771e-37
ARL11	mRNA	2.88189e-39	1.59464e-37
UCP2	mRNA	3.26723e-39	1.80198e-37
GBP1	mRNA	3.79612e-39	2.08688e-37
P2RY6	mRNA	3.81776e-39	2.09199e-37
CEACAM21	mRNA	3.87679e-39	2.11748e-37
BLNK	mRNA	3.91009e-39	2.1288e-37
KLRB1	mRNA	5.64374e-39	3.06281e-37
TNFSF14	mRNA	5.81075e-39	3.14337e-37
SECTM1	mRNA	6.15128e-39	3.31699e-37
CD180	mRNA	6.27554e-39	3.37325e-37
TRBJ2-7	mRNA	6.84247e-39	3.66635e-37
SELL	mRNA	7.34543e-39	3.92343e-37
DENND1C	mRNA	7.83774e-39	4.17323e-37
PTAFR	mRNA	8.51463e-39	4.51943e-37
CXCL10	mRNA	8.58469e-39	4.54237e-37
GPR174	mRNA	9.06145e-39	4.7797e-37
TRAV36DV7	mRNA	1.00103e-38	5.26381e-37
TRBV14	mRNA	1.06956e-38	5.60676e-37
TRBV13	mRNA	1.70777e-38	8.92469e-37
ADAMDEC1	mRNA	1.72263e-38	8.97463e-37
RASSF5	mRNA	1.73054e-38	8.98817e-37
XCL1	mRNA	1.7744e-38	9.18779e-37
GATA3	mRNA	2.03606e-38	1.05105e-36
TTC24	mRNA	2.05753e-38	1.05891e-36
TRBV15	mRNA	2.92708e-38	1.50186e-36
ANKRD22	mRNA	3.64872e-38	1.86647e-36
TRAV27	mRNA	3.72809e-38	1.90132e-36
TRAV20	mRNA	5.0166e-38	2.55078e-36
ZBTB32	mRNA	6.04039e-38	3.06215e-36
BCL2L14	mRNA	6.20114e-38	3.13426e-36
CD40LG	mRNA	6.33416e-38	3.19196e-36
ARHGAP25	mRNA	6.63818e-38	3.33524e-36
SAMSN1	mRNA	8.12849e-38	4.07194e-36
CD69	mRNA	8.54661e-38	4.26877e-36
TRAV6	mRNA	8.7177e-38	4.34141e-36
STAC3	mRNA	8.76166e-38	4.35051e-36
SPNS3	mRNA	9.59123e-38	4.7485e-36
CCR4	mRNA	1.07888e-37	5.32585e-36
CLNK	mRNA	1.13305e-37	5.57699e-36
TMC8	mRNA	1.29031e-37	6.3326e-36
CD80	mRNA	1.48093e-37	7.24715e-36
FCGR1A	mRNA	1.53471e-37	7.48867e-36
TRBJ2-3	mRNA	1.90064e-37	9.24761e-36
TIMD4	mRNA	2.0548e-37	9.96901e-36
STAP1	mRNA	2.09034e-37	1.01125e-35
FMNL1	mRNA	2.14679e-37	1.0356e-35
IL18	mRNA	2.29717e-37	1.10499e-35
SYTL3	mRNA	2.5538e-37	1.22496e-35
TRBV12-3	mRNA	2.79308e-37	1.33594e-35
LY86	mRNA	2.87215e-37	1.3699e-35
GBP4	mRNA	3.07541e-37	1.46272e-35
PYHIN1	mRNA	3.93795e-37	1.86771e-35
CXorf21	mRNA	4.00213e-37	1.89285e-35
SIGLEC1	mRNA	4.24376e-37	2.00154e-35
IL18RAP	mRNA	4.96344e-37	2.33447e-35
SLC7A7	mRNA	5.26163e-37	2.46787e-35
CXCL11	mRNA	5.2879e-37	2.47334e-35
AKNA	mRNA	5.30718e-37	2.47552e-35
CLEC4E	mRNA	5.75416e-37	2.67663e-35
FCGR1B	mRNA	6.61719e-37	3.06965e-35
RNASE6	mRNA	7.63288e-37	3.53115e-35
SOWAHD	mRNA	8.38153e-37	3.86692e-35
INSL3	mRNA	9.10309e-37	4.18841e-35
TRAV25	mRNA	9.33405e-37	4.28304e-35
JAK3	mRNA	1.03942e-36	4.75661e-35
CYBB	mRNA	1.05956e-36	4.83571e-35
PSD4	mRNA	1.1509e-36	5.23847e-35
KCNA3	mRNA	1.18612e-36	5.38429e-35
ITGB7	mRNA	1.20091e-36	5.43685e-35
IL4I1	mRNA	1.21e-36	5.46339e-35
TNFRSF13B	mRNA	1.74186e-36	7.84395e-35
GIMAP8	mRNA	1.79325e-36	8.05391e-35
SUSD3	mRNA	1.81192e-36	8.11624e-35
POU2AF1	mRNA	1.89219e-36	8.45346e-35
CD79A	mRNA	2.44597e-36	1.08987e-34
MZB1	mRNA	2.57999e-36	1.14657e-34
TMEM155	mRNA	2.73082e-36	1.209e-34
GTSF1L	mRNA	2.73474e-36	1.209e-34
CCR8	mRNA	2.83106e-36	1.24832e-34
C11orf21	mRNA	2.92663e-36	1.28711e-34
MAP4K1	mRNA	2.95111e-36	1.29451e-34
TMEM176B	mRNA	2.96103e-36	1.29551e-34
TMSB4X	mRNA	3.00867e-36	1.31296e-34
ZNF683	mRNA	3.30766e-36	1.43919e-34
PTK2B	mRNA	3.31493e-36	1.43919e-34
ADGRE1	mRNA	3.62285e-36	1.56885e-34
SPIB	mRNA	3.98224e-36	1.72008e-34
GPR31	mRNA	4.10999e-36	1.77075e-34
PILRA	mRNA	4.35623e-36	1.87207e-34
DPEP2	mRNA	4.39579e-36	1.88429e-34
PIK3AP1	mRNA	4.64027e-36	1.98407e-34
LILRA1	mRNA	4.80988e-36	2.05141e-34
EPSTI1	mRNA	5.64611e-36	2.40201e-34
VNN2	mRNA	5.70199e-36	2.4197e-34
MNDA	mRNA	5.92565e-36	2.50833e-34
SIGLEC14	mRNA	6.05323e-36	2.55594e-34
GPR132	mRNA	7.09006e-36	2.98629e-34
NUGGC	mRNA	8.10697e-36	3.40613e-34
GCH1	mRNA	8.82464e-36	3.69849e-34
ABCD2	mRNA	1.07742e-35	4.50443e-34
CD244	mRNA	1.22739e-35	5.11875e-34
TRDV1	mRNA	1.56944e-35	6.52916e-34
POU2F2	mRNA	1.61791e-35	6.71434e-34
PTGER2	mRNA	1.62903e-35	6.74394e-34
LGALS2	mRNA	2.16518e-35	8.94166e-34
TMEM150B	mRNA	2.26845e-35	9.34533e-34
TRBV7-3	mRNA	2.662e-35	1.094e-33
FGR	mRNA	3.29674e-35	1.35158e-33
JCHAIN	mRNA	4.26684e-35	1.74508e-33
KIAA1324	mRNA	4.63841e-35	1.89247e-33
GNLY	mRNA	4.73634e-35	1.92778e-33
CLEC4A	mRNA	5.27265e-35	2.14093e-33
IGHM	mRNA	5.47302e-35	2.21697e-33
TNFAIP8	mRNA	5.56551e-35	2.24905e-33
TLR7	mRNA	5.67847e-35	2.28923e-33
CD226	mRNA	7.71421e-35	3.10254e-33
TNFRSF17	mRNA	7.74201e-35	3.10634e-33
TRAV38-1	mRNA	8.63653e-35	3.45706e-33
TRAV10	mRNA	9.04811e-35	3.61327e-33
TLR10	mRNA	1.02642e-34	4.08927e-33
SIRPB2	mRNA	1.26149e-34	5.01398e-33
CD274	mRNA	1.4676e-34	5.81952e-33
LILRA4	mRNA	1.48171e-34	5.86177e-33
GMFG	mRNA	1.62772e-34	6.42438e-33
TMEM273	mRNA	1.66613e-34	6.56068e-33
LAT2	mRNA	1.72778e-34	6.78767e-33
ETV7	mRNA	2.00986e-34	7.87753e-33
CR1L	mRNA	2.13549e-34	8.35059e-33
APOL6	mRNA	2.17282e-34	8.47701e-33
MEI1	mRNA	2.20487e-34	8.58225e-33
IL27	mRNA	2.32582e-34	9.03229e-33
PRKCB	mRNA	2.35598e-34	9.12847e-33
PNOC	mRNA	2.39809e-34	9.27042e-33
LGALS9	mRNA	2.4057e-34	9.27864e-33
CCL4L2	mRNA	2.61723e-34	1.00716e-32
TRBV30	mRNA	3.83608e-34	1.47285e-32
BTK	mRNA	4.13428e-34	1.58375e-32
GPBAR1	mRNA	4.64705e-34	1.77616e-32
DENND2D	mRNA	6.49636e-34	2.4774e-32
TOX	mRNA	6.60629e-34	2.51366e-32
ALOX5	mRNA	7.06766e-34	2.68317e-32
TMEM176A	mRNA	7.42819e-34	2.81374e-32
TNFRSF18	mRNA	7.46177e-34	2.82015e-32
IL2RA	mRNA	8.07631e-34	3.04562e-32
SEMA4A	mRNA	9.9923e-34	3.75977e-32
SLC27A2	mRNA	1.1041e-33	4.14515e-32
CYSLTR1	mRNA	1.20256e-33	4.50482e-32
RASSF4	mRNA	1.30169e-33	4.86538e-32
TFEC	mRNA	1.31007e-33	4.88594e-32
IGHG3	mRNA	1.35416e-33	5.03925e-32
ADAM28	mRNA	1.73792e-33	6.45319e-32
ARHGDIB	mRNA	2.39262e-33	8.86475e-32
PLAC8	mRNA	2.50544e-33	9.26246e-32
NCF2	mRNA	3.02934e-33	1.11749e-31
DOCK8	mRNA	3.0708e-33	1.13032e-31
HLA-B	mRNA	3.10967e-33	1.14214e-31
IGKC	mRNA	3.62121e-33	1.32715e-31
FCRL5	mRNA	3.78476e-33	1.38409e-31
TRGV2	mRNA	4.41079e-33	1.60956e-31
PIK3R6	mRNA	4.67909e-33	1.70379e-31
IGHV3-30	mRNA	5.30701e-33	1.92829e-31
SIGLEC8	mRNA	5.52717e-33	2.00398e-31
TAP1	mRNA	5.7839e-33	2.09258e-31
APOL1	mRNA	6.30486e-33	2.2762e-31
IGHG1	mRNA	6.32062e-33	2.27704e-31
CMKLR1	mRNA	6.56081e-33	2.35855e-31
C19orf38	mRNA	8.2855e-33	2.97225e-31
CD28	mRNA	8.58563e-33	3.0734e-31
TRBV5-5	mRNA	9.79824e-33	3.50008e-31
RASGRP2	mRNA	1.07647e-32	3.83722e-31
FCGR3A	mRNA	1.46081e-32	5.1963e-31
PSMB10	mRNA	1.50701e-32	5.34942e-31
CSF1R	mRNA	1.56965e-32	5.56009e-31
CLEC9A	mRNA	1.71769e-32	6.07179e-31
CLEC7A	mRNA	1.72385e-32	6.08088e-31
ITGAD	mRNA	1.77052e-32	6.23252e-31
LYZ	mRNA	1.78364e-32	6.26495e-31
APOL4	mRNA	1.78713e-32	6.26495e-31
GAB3	mRNA	1.82128e-32	6.37146e-31
LRRC25	mRNA	1.90223e-32	6.64094e-31
PTGER4	mRNA	2.0996e-32	7.31491e-31
TRAV1-1	mRNA	2.17065e-32	7.5469e-31
IDO2	mRNA	2.2151e-32	7.68568e-31
DNAJC5B	mRNA	2.40712e-32	8.33484e-31
AKAP5	mRNA	2.60684e-32	9.00796e-31
PIM2	mRNA	2.90804e-32	1.00283e-30
PRDM1	mRNA	3.03702e-32	1.04518e-30
HLA-F	mRNA	3.30108e-32	1.13375e-30
CASP5	mRNA	3.57606e-32	1.2257e-30
RUFY4	mRNA	4.24338e-32	1.45149e-30
IGLV2-14	mRNA	4.2678e-32	1.4569e-30
TRDC	mRNA	4.48767e-32	1.52888e-30
IL7R	mRNA	4.52165e-32	1.53736e-30
FCER1G	mRNA	5.05937e-32	1.71674e-30
IGKV3-11	mRNA	5.28784e-32	1.79068e-30
GBP2	mRNA	5.5172e-32	1.86462e-30
CLEC10A	mRNA	6.79517e-32	2.29195e-30
IFI30	mRNA	6.94666e-32	2.33839e-30
IGLV1-47	mRNA	8.79799e-32	2.95571e-30
CD300A	mRNA	9.33128e-32	3.12866e-30
IGHG2	mRNA	9.99662e-32	3.34511e-30
ITM2A	mRNA	1.04394e-31	3.48639e-30
HLA-E	mRNA	1.10664e-31	3.68852e-30
IGLC2	mRNA	1.11959e-31	3.72435e-30
CNR2	mRNA	1.16049e-31	3.85281e-30
IGKV3-20	mRNA	1.58998e-31	5.26839e-30
TRIM22	mRNA	1.60543e-31	5.30919e-30
TOGARAM2	mRNA	1.69908e-31	5.60796e-30
RHEX	mRNA	1.8419e-31	6.06751e-30
LILRB3	mRNA	1.85703e-31	6.10548e-30
CD19	mRNA	1.96868e-31	6.45084e-30
IGKV3D-11	mRNA	1.96969e-31	6.45084e-30
CRIP1	mRNA	2.00633e-31	6.55814e-30
SNAI3	mRNA	2.18282e-31	7.12129e-30
IGKV3OR2-268	mRNA	2.22918e-31	7.25857e-30
TSHR	mRNA	2.43279e-31	7.90633e-30
TNFSF10	mRNA	2.78266e-31	9.02606e-30
P2RX1	mRNA	2.85988e-31	9.25878e-30
MS4A1	mRNA	3.15798e-31	1.02044e-29
HLA-DQB2	mRNA	3.47783e-31	1.12165e-29
TNF	mRNA	4.36443e-31	1.40492e-29
SIGLEC7	mRNA	4.55492e-31	1.46345e-29
CLEC12A	mRNA	5.16809e-31	1.65731e-29
NCR1	mRNA	5.63001e-31	1.80203e-29
GPR141	mRNA	5.73918e-31	1.8335e-29
LMO2	mRNA	6.4691e-31	2.0628e-29
HK3	mRNA	6.77288e-31	2.15561e-29
CSF3R	mRNA	7.12758e-31	2.26424e-29
APOBEC3H	mRNA	9.23158e-31	2.92714e-29
TOX2	mRNA	9.27974e-31	2.93691e-29
SIGLEC9	mRNA	9.72722e-31	3.07278e-29
SEMA4D	mRNA	1.10037e-30	3.46468e-29
APOBR	mRNA	1.10087e-30	3.46468e-29
VCAM1	mRNA	1.16257e-30	3.65207e-29
FPR3	mRNA	1.29682e-30	4.06624e-29
UBE2L6	mRNA	1.45252e-30	4.54604e-29
CD200R1	mRNA	1.52201e-30	4.75474e-29
IGLV6-57	mRNA	1.55109e-30	4.83665e-29
AGAP2	mRNA	1.74247e-30	5.42345e-29
IGLC3	mRNA	1.78185e-30	5.53584e-29
IGKV3-15	mRNA	1.83547e-30	5.69197e-29
GAPT	mRNA	1.85447e-30	5.74039e-29
DOK3	mRNA	2.2903e-30	7.07652e-29
IGHV3-49	mRNA	3.02514e-30	9.33001e-29
SH2D2A	mRNA	3.15081e-30	9.6868e-29
PRAM1	mRNA	3.15227e-30	9.6868e-29
CD300C	mRNA	3.32951e-30	1.02129e-28
FLI1	mRNA	3.53318e-30	1.0818e-28
GRIN3A	mRNA	3.54483e-30	1.08341e-28
TNFRSF8	mRNA	3.71185e-30	1.13241e-28
CEACAM4	mRNA	3.75783e-30	1.14438e-28
PIK3CG	mRNA	4.4238e-30	1.34477e-28
CXCR5	mRNA	4.79224e-30	1.45416e-28
TNFAIP2	mRNA	4.94734e-30	1.49854e-28
SIDT1	mRNA	4.99342e-30	1.5098e-28
CCND2	mRNA	5.67447e-30	1.71266e-28
PATL2	mRNA	5.72317e-30	1.72428e-28
MS4A4A	mRNA	6.03023e-30	1.81357e-28
IGHV3-73	mRNA	6.49068e-30	1.94859e-28
KLRC1	mRNA	7.93996e-30	2.37946e-28
SLCO2B1	mRNA	8.12839e-30	2.43162e-28
SLC15A3	mRNA	8.59168e-30	2.56569e-28
IGHV3-15	mRNA	8.80142e-30	2.62369e-28
TNFSF13B	mRNA	9.19763e-30	2.73698e-28
IGLV2-11	mRNA	9.70765e-30	2.88368e-28
ZNF80	mRNA	1.07313e-29	3.18218e-28
IGHV1-18	mRNA	1.12589e-29	3.33278e-28
ADAP2	mRNA	1.24738e-29	3.68599e-28
IGLV3-1	mRNA	1.31243e-29	3.87145e-28
IGHV3-23	mRNA	1.32772e-29	3.90972e-28
B2M	mRNA	1.51036e-29	4.43984e-28
BANK1	mRNA	1.87133e-29	5.49139e-28
NLRP7	mRNA	1.91995e-29	5.62433e-28
VSIR	mRNA	1.98083e-29	5.79266e-28
IGLV2-23	mRNA	2.00923e-29	5.86558e-28
IGLV1-40	mRNA	2.13678e-29	6.22718e-28
HLA-DQA2	mRNA	2.19688e-29	6.39134e-28
IGKV1-8	mRNA	2.22924e-29	6.47435e-28
IGHV6-1	mRNA	2.23533e-29	6.48093e-28
CCL19	mRNA	2.33385e-29	6.75499e-28
IGHV4-34	mRNA	2.3775e-29	6.8696e-28
DEF6	mRNA	2.43724e-29	7.03021e-28
IGLV3-19	mRNA	2.66152e-29	7.6641e-28
EXOC3L4	mRNA	2.75537e-29	7.92087e-28
IGLV1-44	mRNA	2.94266e-29	8.44495e-28
IGKV4-1	mRNA	3.25393e-29	9.32243e-28
APOBEC3G	mRNA	3.63833e-29	1.04061e-27
BEND4	mRNA	4.13506e-29	1.18069e-27
SLAMF7	mRNA	4.23929e-29	1.20841e-27
IGLL5	mRNA	5.32786e-29	1.51616e-27
SIRPB1	mRNA	5.74218e-29	1.63132e-27
IGHV3-13	mRNA	5.86918e-29	1.66461e-27
GIMAP2	mRNA	6.62458e-29	1.87571e-27
IGHV3-21	mRNA	7.19356e-29	2.03341e-27
IGHV4-59	mRNA	7.59957e-29	2.1446e-27
GCSAM	mRNA	7.90723e-29	2.22771e-27
SERPINA1	mRNA	8.39005e-29	2.35981e-27
IGKV1-5	mRNA	8.49775e-29	2.38614e-27
IGKV1-16	mRNA	9.6432e-29	2.70329e-27
TMPRSS3	mRNA	1.00172e-28	2.8035e-27
FCRL2	mRNA	1.05e-28	2.93375e-27
C3AR1	mRNA	1.11209e-28	3.10212e-27
IGHV4-28	mRNA	1.12478e-28	3.13236e-27
IGHV3-74	mRNA	1.38045e-28	3.83807e-27
GFI1	mRNA	1.40732e-28	3.90636e-27
IGLV7-43	mRNA	1.46979e-28	4.07307e-27
IGKV1-9	mRNA	1.49781e-28	4.14394e-27
FGL2	mRNA	1.6508e-28	4.55976e-27
TMIGD2	mRNA	1.77142e-28	4.88496e-27
ANO9	mRNA	1.81583e-28	4.99928e-27
RASGRP1	mRNA	1.92719e-28	5.29727e-27
IGKV1-17	mRNA	2.72403e-28	7.46559e-27
CD14	mRNA	2.72486e-28	7.46559e-27
PSME2	mRNA	2.74721e-28	7.51465e-27
IGKJ5	mRNA	2.79116e-28	7.62256e-27
PPP1R16B	mRNA	2.85484e-28	7.78392e-27
RGL4	mRNA	2.89022e-28	7.86772e-27
PSME1	mRNA	3.11717e-28	8.4719e-27
CCL3	mRNA	3.3337e-28	9.04122e-27
PAX5	mRNA	3.33733e-28	9.04122e-27
IGHV3-48	mRNA	3.62431e-28	9.80302e-27
IGKV2-30	mRNA	3.77208e-28	1.01864e-26
IGHV3-53	mRNA	3.88147e-28	1.04651e-26
CASS4	mRNA	4.02636e-28	1.08385e-26
IGHV3-64	mRNA	4.08407e-28	1.09764e-26
IGHJ3	mRNA	4.21723e-28	1.13164e-26
TRGV3	mRNA	4.51859e-28	1.21058e-26
BATF	mRNA	4.55225e-28	1.21767e-26
TRBV10-2	mRNA	4.87358e-28	1.30157e-26
CD40	mRNA	4.89024e-28	1.30396e-26
IGLV2-18	mRNA	5.45007e-28	1.44961e-26
HLA-C	mRNA	5.4536e-28	1.44961e-26
STAT1	mRNA	6.13588e-28	1.62841e-26
CLEC6A	mRNA	6.46864e-28	1.71404e-26
HTRA4	mRNA	6.80417e-28	1.80013e-26
IGHV4-39	mRNA	7.00415e-28	1.85014e-26
LILRA2	mRNA	7.08049e-28	1.8674e-26
HSD11B1	mRNA	7.30649e-28	1.92401e-26
ACSL5	mRNA	7.79031e-28	2.04822e-26
NOD2	mRNA	8.75369e-28	2.29794e-26
HVCN1	mRNA	9.06483e-28	2.37594e-26
PLD4	mRNA	9.55556e-28	2.50069e-26
PRDM8	mRNA	1.0261e-27	2.68115e-26
BLK	mRNA	1.04518e-27	2.72681e-26
IGLV3-27	mRNA	1.07093e-27	2.7897e-26
IGHV3-33	mRNA	1.23049e-27	3.2004e-26
LYN	mRNA	1.54525e-27	4.01291e-26
IGHV3-72	mRNA	1.55501e-27	4.03207e-26
LPAR5	mRNA	1.66887e-27	4.32069e-26
IGHV4-31	mRNA	1.87454e-27	4.84575e-26
CBFA2T3	mRNA	2.08643e-27	5.38527e-26
RGS18	mRNA	2.17433e-27	5.60363e-26
IGKV1-6	mRNA	2.19864e-27	5.65765e-26
SPIC	mRNA	2.39695e-27	6.15859e-26
IGHV3-7	mRNA	2.51853e-27	6.46117e-26
LAIR2	mRNA	2.70042e-27	6.91733e-26
IGHV5-51	mRNA	2.79526e-27	7.14945e-26
IGLV1-51	mRNA	2.89989e-27	7.40588e-26
IGLV3-25	mRNA	2.96929e-27	7.5717e-26
FLT3LG	mRNA	3.31561e-27	8.44209e-26
IGLV2-8	mRNA	3.40557e-27	8.65813e-26
FYB1	mRNA	3.7545e-27	9.53092e-26
IGHV1-58	mRNA	3.96549e-27	1.00399e-25
SMCO4	mRNA	3.96688e-27	1.00399e-25
ATP2A3	mRNA	4.06176e-27	1.02647e-25
FCN1	mRNA	4.13341e-27	1.04302e-25
FFAR4	mRNA	4.84631e-27	1.2211e-25
ST8SIA4	mRNA	5.35601e-27	1.34752e-25
IGHV3-11	mRNA	5.62585e-27	1.41331e-25
SLC8A1	mRNA	6.11243e-27	1.53327e-25
ARHGAP27	mRNA	6.76262e-27	1.69386e-25
CLEC17A	mRNA	7.07116e-27	1.76852e-25
APOBEC3D	mRNA	7.80872e-27	1.95011e-25
IGHA1	mRNA	8.50329e-27	2.12044e-25
ICAM2	mRNA	8.89165e-27	2.21402e-25
PTGDR	mRNA	9.54594e-27	2.37345e-25
IGHV1-69D	mRNA	9.96911e-27	2.47503e-25
IGHV3-66	mRNA	1.05214e-26	2.60831e-25
KLHL6	mRNA	1.08859e-26	2.69474e-25
IGLV4-69	mRNA	1.3018e-26	3.21782e-25
SYTL1	mRNA	1.43826e-26	3.54994e-25
JSRP1	mRNA	1.44559e-26	3.56285e-25
GPA33	mRNA	1.45148e-26	3.57216e-25
LILRA6	mRNA	1.52436e-26	3.74607e-25
IGFLR1	mRNA	1.61791e-26	3.97021e-25
BIRC3	mRNA	1.62081e-26	3.97158e-25
AMPD1	mRNA	1.63278e-26	3.99512e-25
IGHV1-3	mRNA	1.7812e-26	4.35198e-25
ANXA2R	mRNA	1.94963e-26	4.75664e-25
LAMP3	mRNA	1.98352e-26	4.83236e-25
IGKV1-27	mRNA	2.01138e-26	4.89319e-25
SPATC1	mRNA	2.35763e-26	5.72732e-25
NUAK2	mRNA	2.38765e-26	5.79194e-25
IGHV1-46	mRNA	2.73598e-26	6.62742e-25
TSPAN32	mRNA	2.74047e-26	6.62882e-25
IGLV7-46	mRNA	2.81094e-26	6.78957e-25
IGLJ2	mRNA	2.94477e-26	7.1027e-25
BTN3A3	mRNA	3.07286e-26	7.40108e-25
IGKV2-24	mRNA	3.09479e-26	7.44333e-25
SRGN	mRNA	3.26962e-26	7.85265e-25
ECEL1	mRNA	3.62385e-26	8.69108e-25
RHOF	mRNA	4.22498e-26	1.01184e-24
IGKV3D-15	mRNA	4.62402e-26	1.10585e-24
ARHGAP45	mRNA	4.80053e-26	1.14644e-24
SERPING1	mRNA	5.09565e-26	1.2152e-24
OSCAR	mRNA	5.21502e-26	1.24192e-24
FCRL1	mRNA	5.35372e-26	1.27316e-24
PARP14	mRNA	5.68766e-26	1.35068e-24
SIGLEC5	mRNA	6.06314e-26	1.43611e-24
RIPK3	mRNA	6.06435e-26	1.43611e-24
IGHV2-70	mRNA	6.14117e-26	1.45227e-24
IGHD	mRNA	7.39585e-26	1.74653e-24
IL9R	mRNA	7.56136e-26	1.78313e-24
IGKV2D-29	mRNA	7.89837e-26	1.86002e-24
MYO7A	mRNA	8.2001e-26	1.92839e-24
HSF5	mRNA	8.82006e-26	2.07131e-24
IGKV1-39	mRNA	9.03813e-26	2.11958e-24
CD1D	mRNA	9.46165e-26	2.21583e-24
CCNI2	mRNA	9.95329e-26	2.32775e-24
FCRL4	mRNA	1.00116e-25	2.33815e-24
GHRL	mRNA	1.04222e-25	2.4307e-24
IGHV3OR16-9	mRNA	1.07268e-25	2.4983e-24
PACSIN1	mRNA	1.12348e-25	2.61302e-24
CCL8	mRNA	1.26589e-25	2.9402e-24
CFP	mRNA	1.31098e-25	3.04077e-24
TTC22	mRNA	1.48969e-25	3.45054e-24
IGHV2-26	mRNA	1.51573e-25	3.50606e-24
VPREB3	mRNA	1.51898e-25	3.50878e-24
IGLV9-49	mRNA	1.54176e-25	3.55656e-24
CCL22	mRNA	1.54995e-25	3.57057e-24
IGHA2	mRNA	1.8437e-25	4.24151e-24
IGLV3-21	mRNA	1.89461e-25	4.35272e-24
FXYD2	mRNA	2.1937e-25	5.03303e-24
NLRC4	mRNA	2.32903e-25	5.33629e-24
HS3ST3B1	mRNA	2.34846e-25	5.37353e-24
IGHV3OR16-8	mRNA	2.58675e-25	5.91078e-24
ARMH1	mRNA	2.62924e-25	5.99976e-24
CCDC88C	mRNA	2.67464e-25	6.09515e-24
SLC9A9	mRNA	2.6939e-25	6.13079e-24
TCL1A	mRNA	2.83313e-25	6.43901e-24
IL15	mRNA	3.02513e-25	6.86616e-24
IGLV3-16	mRNA	3.07486e-25	6.96969e-24
PSMB8	mRNA	3.12782e-25	7.08025e-24
CSF1	mRNA	3.18449e-25	7.19891e-24
ERFL	mRNA	3.23566e-25	7.30483e-24
WNT10A	mRNA	3.55214e-25	8.00863e-24
IGLV3-10	mRNA	4.21688e-25	9.49472e-24
ARHGAP15	mRNA	4.55636e-25	1.02455e-23
IGKV1D-8	mRNA	4.64043e-25	1.04207e-23
TTC16	mRNA	4.65446e-25	1.04383e-23
STX11	mRNA	4.66757e-25	1.04539e-23
IL10	mRNA	5.24158e-25	1.17104e-23
TREML2	mRNA	5.24244e-25	1.17104e-23
GZMM	mRNA	5.42996e-25	1.21133e-23
IGKV1D-12	mRNA	5.88664e-25	1.31148e-23
IRF2	mRNA	6.21313e-25	1.3824e-23
IGHV3-20	mRNA	6.52343e-25	1.44954e-23
IL12B	mRNA	6.7497e-25	1.49785e-23
NIBAN3	mRNA	7.03123e-25	1.55828e-23
CXCL12	mRNA	7.05791e-25	1.56193e-23
ASGR2	mRNA	7.06612e-25	1.56193e-23
KIF19	mRNA	8.036e-25	1.774e-23
CEBPA	mRNA	8.05214e-25	1.77525e-23
IGKV2-28	mRNA	8.42103e-25	1.85416e-23
IGHV4-4	mRNA	8.84164e-25	1.94424e-23
IRF5	mRNA	8.97736e-25	1.97153e-23
IGHG4	mRNA	9.01028e-25	1.97619e-23
SKAP1	mRNA	1.12919e-24	2.4734e-23
IGKV6-21	mRNA	1.22612e-24	2.68226e-23
LIPM	mRNA	1.2516e-24	2.73447e-23
IGHV4-61	mRNA	1.25562e-24	2.73971e-23
CYRIA	mRNA	1.26806e-24	2.76329e-23
AC008878.3	mRNA	1.35628e-24	2.95174e-23
TVP23A	mRNA	1.42543e-24	3.09825e-23
CAMK1D	mRNA	1.50651e-24	3.27028e-23
SYK	mRNA	1.51496e-24	3.28442e-23
OTULINL	mRNA	1.60762e-24	3.48085e-23
IGHV2-5	mRNA	1.6305e-24	3.52588e-23
IGLV8-61	mRNA	1.64977e-24	3.563e-23
IGLV1-36	mRNA	1.86816e-24	4.02952e-23
EAF2	mRNA	1.91714e-24	4.1299e-23
TMEM37	mRNA	1.93002e-24	4.15236e-23
P2RX5	mRNA	1.99877e-24	4.29482e-23
IGKV3D-20	mRNA	2.00566e-24	4.30416e-23
IGLV3-9	mRNA	2.18251e-24	4.67775e-23
NFKBIA	mRNA	2.19562e-24	4.69991e-23
UNC13D	mRNA	2.33001e-24	4.98128e-23
HEATR9	mRNA	2.33396e-24	4.98343e-23
TYMP	mRNA	2.3923e-24	5.10157e-23
DUSP2	mRNA	2.41322e-24	5.1397e-23
IGLV10-54	mRNA	2.58547e-24	5.49964e-23
MMP25	mRNA	2.6894e-24	5.71353e-23
TRIM21	mRNA	2.69806e-24	5.7236e-23
MEFV	mRNA	2.70089e-24	5.7236e-23
OASL	mRNA	2.75475e-24	5.83042e-23
RNASET2	mRNA	2.94643e-24	6.22833e-23
ELMO1	mRNA	3.11446e-24	6.57531e-23
IGKV1D-16	mRNA	3.37074e-24	7.10751e-23
FCER2	mRNA	3.52102e-24	7.41517e-23
AMPD3	mRNA	3.94476e-24	8.29722e-23
TRIM69	mRNA	4.07615e-24	8.56294e-23
PIK3IP1	mRNA	4.12632e-24	8.6576e-23
RASGEF1B	mRNA	4.16867e-24	8.73563e-23
IGKV1-12	mRNA	4.40963e-24	9.22916e-23
CARD9	mRNA	4.55291e-24	9.51726e-23
IGHV3OR15-7	mRNA	4.89493e-24	1.02196e-22
CARD17	mRNA	5.09324e-24	1.06205e-22
AC135068.2	mRNA	5.42736e-24	1.13033e-22
SAMHD1	mRNA	5.56099e-24	1.15674e-22
C3	mRNA	5.84796e-24	1.21494e-22
PARP12	mRNA	5.85634e-24	1.21519e-22
IGLV5-45	mRNA	5.91145e-24	1.22503e-22
GPR183	mRNA	5.91821e-24	1.22503e-22
CCR1	mRNA	6.19386e-24	1.28052e-22
KMO	mRNA	6.55468e-24	1.35346e-22
IGKV1D-43	mRNA	6.6676e-24	1.3751e-22
PTPRN2	mRNA	7.74135e-24	1.59268e-22
FBP1	mRNA	7.74139e-24	1.59268e-22
LCP2	mRNA	7.94958e-24	1.63352e-22
CR1	mRNA	1.12116e-23	2.30103e-22
ILDR1	mRNA	1.17005e-23	2.39846e-22
DERL3	mRNA	1.18956e-23	2.43551e-22
DENND3	mRNA	1.2878e-23	2.63345e-22
IGLC7	mRNA	1.47199e-23	3.00649e-22
AC119396.1	mRNA	1.62619e-23	3.31743e-22
HMSD	mRNA	1.70071e-23	3.46527e-22
IGLJ1	mRNA	1.83285e-23	3.73003e-22
SPINT2	mRNA	1.90985e-23	3.88206e-22
ALOX5AP	mRNA	2.05476e-23	4.1716e-22
IGKV1OR2-108	mRNA	2.0701e-23	4.19771e-22
REC8	mRNA	2.07721e-23	4.2071e-22
CXCR4	mRNA	2.1775e-23	4.40495e-22
CLEC4D	mRNA	2.21151e-23	4.46841e-22
CPA5	mRNA	2.38127e-23	4.80569e-22
C1orf54	mRNA	2.41391e-23	4.86576e-22
CDC42SE2	mRNA	2.4388e-23	4.91008e-22
PSTPIP2	mRNA	2.56828e-23	5.16462e-22
IGHV3OR16-13	mRNA	2.60398e-23	5.2302e-22
TRANK1	mRNA	2.6203e-23	5.25675e-22
ZMYND15	mRNA	2.7408e-23	5.49198e-22
IGHD3-3	mRNA	2.79434e-23	5.59264e-22
SH2D3C	mRNA	3.13953e-23	6.27609e-22
CASP10	mRNA	3.29269e-23	6.57451e-22
IGKV3D-7	mRNA	3.438e-23	6.85657e-22
TRBV24-1	mRNA	3.69102e-23	7.35252e-22
UTS2	mRNA	3.73878e-23	7.4389e-22
PRR5L	mRNA	3.76052e-23	7.47338e-22
IGHV1-24	mRNA	3.78979e-23	7.52272e-22
CCR6	mRNA	3.82822e-23	7.5901e-22
PTPRO	mRNA	4.13547e-23	8.18969e-22
CD33	mRNA	4.38377e-23	8.67127e-22
UBA7	mRNA	4.43245e-23	8.75733e-22
NLRP6	mRNA	4.47527e-23	8.83161e-22
BASP1	mRNA	4.72306e-23	9.30977e-22
MARCHF1	mRNA	4.78681e-23	9.42445e-22
PKD2L1	mRNA	4.91656e-23	9.65823e-22
IGKV5-2	mRNA	4.91696e-23	9.65823e-22
PLA2G7	mRNA	4.98837e-23	9.78715e-22
IGHV1-69	mRNA	5.4828e-23	1.07448e-21
ITGAX	mRNA	5.84069e-23	1.14329e-21
ATP8B4	mRNA	5.89154e-23	1.15191e-21
IGKV1D-13	mRNA	6.10739e-23	1.19274e-21
IL18R1	mRNA	6.23559e-23	1.21637e-21
CLEC2D	mRNA	6.37511e-23	1.24216e-21
PLCG2	mRNA	7.21832e-23	1.40483e-21
MATK	mRNA	7.97477e-23	1.55027e-21
TENT5C	mRNA	9.05818e-23	1.75887e-21
RASGEF1A	mRNA	9.21946e-23	1.78813e-21
NR1H3	mRNA	9.73798e-23	1.88654e-21
OTOF	mRNA	1.00692e-22	1.94848e-21
SUCNR1	mRNA	1.04867e-22	2.02695e-21
P2RY14	mRNA	1.06699e-22	2.06001e-21
EVL	mRNA	1.1643e-22	2.24532e-21
TAP2	mRNA	1.24385e-22	2.396e-21
IGKV3-7	mRNA	1.31063e-22	2.52177e-21
GMIP	mRNA	1.43223e-22	2.75261e-21
CD163	mRNA	1.50991e-22	2.89861e-21
TRBV23-1	mRNA	1.65196e-22	3.16773e-21
FAM92B	mRNA	1.74731e-22	3.34677e-21
NLRP3	mRNA	1.76544e-22	3.37768e-21
IGKV2D-24	mRNA	1.8407e-22	3.51769e-21
ARRB2	mRNA	2.29844e-22	4.38751e-21
CR2	mRNA	2.39961e-22	4.57547e-21
IGLV4-60	mRNA	2.44399e-22	4.65486e-21
GNA15	mRNA	2.74259e-22	5.21769e-21
MS4A7	mRNA	2.82903e-22	5.37611e-21
FLVCR2	mRNA	2.88414e-22	5.47469e-21
CCL25	mRNA	3.02012e-22	5.72638e-21
IGHV3-35	mRNA	3.35677e-22	6.35759e-21
FPR1	mRNA	4.28851e-22	8.11319e-21
PEAK3	mRNA	4.33944e-22	8.20038e-21
DHRS9	mRNA	4.90636e-22	9.26138e-21
CCL3L1	mRNA	4.94272e-22	9.31961e-21
ITGAM	mRNA	5.18802e-22	9.77126e-21
C1S	mRNA	5.28734e-22	9.94726e-21
KLRK1	mRNA	5.45048e-22	1.02428e-20
CD79B	mRNA	5.58873e-22	1.0491e-20
CLIC3	mRNA	5.62785e-22	1.05527e-20
GPR82	mRNA	6.43346e-22	1.20499e-20
IGKV1-33	mRNA	6.5915e-22	1.23323e-20
KCNK13	mRNA	6.61944e-22	1.23709e-20
IGKV1D-39	mRNA	7.29299e-22	1.36147e-20
MYO1A	mRNA	7.45803e-22	1.39074e-20
MAPK13	mRNA	7.51896e-22	1.40056e-20
RBP5	mRNA	8.43737e-22	1.56991e-20
IGHV1OR15-9	mRNA	8.65235e-22	1.60814e-20
FAM177B	mRNA	8.82341e-22	1.63814e-20
TAPBP	mRNA	8.91953e-22	1.65417e-20
BTN3A1	mRNA	1.05406e-21	1.95266e-20
VSIG4	mRNA	1.11409e-21	2.06161e-20
GPR84	mRNA	1.2157e-21	2.24719e-20
FCHO1	mRNA	1.23425e-21	2.27898e-20
IGHV1-2	mRNA	1.29211e-21	2.38322e-20
LILRA5	mRNA	1.30188e-21	2.39864e-20
CRYBB1	mRNA	1.32277e-21	2.43447e-20
FBXO6	mRNA	1.46903e-21	2.70071e-20
CD1C	mRNA	1.49342e-21	2.74259e-20
TUBA4A	mRNA	1.53093e-21	2.80841e-20
IGHJ2	mRNA	1.65242e-21	3.02801e-20
EPHB2	mRNA	1.85915e-21	3.40315e-20
GLRX	mRNA	2.04975e-21	3.748e-20
AC136428.1	mRNA	2.22783e-21	4.06921e-20
CTLA4	mRNA	2.44884e-21	4.46808e-20
PLCH2	mRNA	2.64388e-21	4.81876e-20
SLC43A2	mRNA	2.87848e-21	5.2407e-20
FAAH2	mRNA	3.00731e-21	5.46936e-20
TMIGD3	mRNA	3.2238e-21	5.8568e-20
ACOD1	mRNA	3.25902e-21	5.91445e-20
PECAM1	mRNA	3.33219e-21	6.04075e-20
CD1B	mRNA	3.34629e-21	6.05982e-20
CLIC2	mRNA	3.5083e-21	6.34643e-20
MLKL	mRNA	3.51893e-21	6.35886e-20
TTC7A	mRNA	3.54071e-21	6.3914e-20
GLIPR2	mRNA	3.99087e-21	7.19632e-20
IGHV2-70D	mRNA	4.02416e-21	7.24862e-20
SQOR	mRNA	4.18018e-21	7.52165e-20
ADAM8	mRNA	4.83097e-21	8.68343e-20
IGLV3-12	mRNA	4.95429e-21	8.89565e-20
TNNI2	mRNA	4.969e-21	8.91262e-20
C2	mRNA	5.34782e-21	9.58193e-20
RFTN1	mRNA	5.68315e-21	1.0172e-19
C12orf42	mRNA	5.97214e-21	1.0678e-19
WARS1	mRNA	6.33749e-21	1.13192e-19
CLEC4C	mRNA	6.87673e-21	1.22694e-19
HAAO	mRNA	7.56728e-21	1.34873e-19
BTNL8	mRNA	8.26769e-21	1.47201e-19
SEPTIN6	mRNA	8.51309e-21	1.51411e-19
IGHJ1	mRNA	8.60654e-21	1.52913e-19
C1R	mRNA	9.11094e-21	1.61705e-19
IGKV2D-40	mRNA	9.61756e-21	1.70518e-19
APOL2	mRNA	9.71541e-21	1.72073e-19
TRGV4	mRNA	1.11816e-20	1.97834e-19
ACY3	mRNA	1.54724e-20	2.73463e-19
TREML1	mRNA	1.70115e-20	3.00353e-19
LYL1	mRNA	1.72026e-20	3.03411e-19
IGKV1D-17	mRNA	1.84548e-20	3.25157e-19
FPR2	mRNA	1.88737e-20	3.32193e-19
NFKB2	mRNA	1.93166e-20	3.39635e-19
IGLL1	mRNA	2.03224e-20	3.56948e-19
DNASE1L3	mRNA	2.0698e-20	3.6317e-19
MEP1A	mRNA	2.102e-20	3.68437e-19
IGHV1OR21-1	mRNA	2.11375e-20	3.70114e-19
ADORA2A	mRNA	2.34725e-20	4.10575e-19
RELB	mRNA	3.36025e-20	5.8716e-19
SLC2A5	mRNA	3.98113e-20	6.94934e-19
RSPO3	mRNA	4.89261e-20	8.53159e-19
ALDH2	mRNA	5.00197e-20	8.71331e-19
HAPLN3	mRNA	5.46006e-20	9.50151e-19
IGLV4-3	mRNA	5.55595e-20	9.65845e-19
IGHV7-81	mRNA	5.89207e-20	1.02323e-18
ABCC3	mRNA	6.62765e-20	1.14979e-18
NME8	mRNA	7.49915e-20	1.29965e-18
IGKV6D-21	mRNA	7.60865e-20	1.31728e-18
SIGLEC11	mRNA	7.96373e-20	1.37686e-18
CFB	mRNA	7.9691e-20	1.37686e-18
DBH	mRNA	9.56573e-20	1.65104e-18
KLRC4-KLRK1	mRNA	1.00303e-19	1.72947e-18
OXER1	mRNA	1.00451e-19	1.73025e-18
IGKV2D-30	mRNA	1.03073e-19	1.77362e-18
SAMD9L	mRNA	1.04698e-19	1.79975e-18
CCDC141	mRNA	1.16272e-19	1.99562e-18
SMAP2	mRNA	1.16329e-19	1.99562e-18
IGKV2D-28	mRNA	1.21395e-19	2.08042e-18
RASGRP4	mRNA	1.21844e-19	2.086e-18
LAP3	mRNA	1.51187e-19	2.58575e-18
IGLV5-37	mRNA	1.96508e-19	3.35749e-18
IGHV3OR16-10	mRNA	2.00816e-19	3.42763e-18
LIMD2	mRNA	2.37635e-19	4.052e-18
MAFB	mRNA	2.44938e-19	4.17232e-18
ODF3B	mRNA	2.53613e-19	4.31575e-18
CD1E	mRNA	2.62868e-19	4.46875e-18
TNFAIP3	mRNA	2.73899e-19	4.65162e-18
MYO7B	mRNA	2.94807e-19	5.00168e-18
PIM1	mRNA	3.12899e-19	5.30331e-18
DRAM1	mRNA	3.28803e-19	5.56729e-18
KCNK6	mRNA	3.51758e-19	5.95002e-18
RTN1	mRNA	3.90749e-19	6.60295e-18
IGLV5-48	mRNA	3.92396e-19	6.62417e-18
TAPBPL	mRNA	4.01314e-19	6.76797e-18
RNF213	mRNA	4.63815e-19	7.81425e-18
GP1BA	mRNA	4.668e-19	7.85672e-18
STK17B	mRNA	4.77973e-19	8.03678e-18
LINGO3	mRNA	4.78509e-19	8.03781e-18
CHST15	mRNA	5.03822e-19	8.45462e-18
GPR35	mRNA	5.78756e-19	9.70247e-18
RILPL2	mRNA	5.79618e-19	9.70732e-18
EMB	mRNA	6.62399e-19	1.10827e-17
HLA-A	mRNA	7.03181e-19	1.17535e-17
NEUROG3	mRNA	7.07921e-19	1.1821e-17
HOPX	mRNA	7.35813e-19	1.22747e-17
ZNF101	mRNA	7.84225e-19	1.30694e-17
MAN1A1	mRNA	8.18243e-19	1.36229e-17
EPHA1	mRNA	9.79638e-19	1.62939e-17
CUX2	mRNA	1.0283e-18	1.70865e-17
GPR68	mRNA	1.06176e-18	1.76252e-17
GRAP2	mRNA	1.10304e-18	1.82925e-17
TLDC2	mRNA	1.11583e-18	1.84865e-17
NMI	mRNA	1.1448e-18	1.89479e-17
CD5L	mRNA	1.20825e-18	1.99786e-17
XAF1	mRNA	1.28697e-18	2.12595e-17
ANKRD33B	mRNA	1.33414e-18	2.20171e-17
SGPP2	mRNA	1.37214e-18	2.26223e-17
TREM2	mRNA	1.39134e-18	2.29165e-17
SIGLEC6	mRNA	1.39798e-18	2.30035e-17
CCDC170	mRNA	1.50789e-18	2.4788e-17
TTBK1	mRNA	1.64839e-18	2.70714e-17
XIRP1	mRNA	1.82949e-18	3.00164e-17
OAS2	mRNA	1.89833e-18	3.11157e-17
PLEKHO1	mRNA	1.92651e-18	3.15471e-17
UGT2B17	mRNA	1.97688e-18	3.23405e-17
LGMN	mRNA	1.9825e-18	3.24012e-17
CLIC5	mRNA	2.16261e-18	3.53108e-17
SERPINB9	mRNA	2.60879e-18	4.2555e-17
KIF21B	mRNA	3.13819e-18	5.11414e-17
CCL2	mRNA	3.31914e-18	5.40381e-17
VNN1	mRNA	3.9626e-18	6.44522e-17
FOLR2	mRNA	3.97735e-18	6.46301e-17
SMTNL1	mRNA	4.33605e-18	7.03912e-17
CRYBG1	mRNA	4.39533e-18	7.12852e-17
SOD2	mRNA	4.51784e-18	7.3202e-17
NTNG2	mRNA	5.03685e-18	8.15334e-17
PRKCH	mRNA	5.44479e-18	8.80527e-17
FERMT3	mRNA	5.78072e-18	9.33962e-17
THEMIS2	mRNA	6.25605e-18	1.00979e-16
LGALS9C	mRNA	6.2895e-18	1.01423e-16
MILR1	mRNA	6.35001e-18	1.02233e-16
CD209	mRNA	6.35185e-18	1.02233e-16
SLC31A2	mRNA	7.01267e-18	1.12762e-16
TMEM52B	mRNA	7.58748e-18	1.21889e-16
AICDA	mRNA	8.47014e-18	1.3594e-16
FUCA1	mRNA	8.83038e-18	1.41587e-16
AIM2	mRNA	9.61538e-18	1.54028e-16
BICDL1	mRNA	1.0189e-17	1.63062e-16
RASGRP3	mRNA	1.06546e-17	1.70353e-16
SLC38A5	mRNA	1.08864e-17	1.73895e-16
PARP9	mRNA	1.09469e-17	1.74697e-16
CD300LB	mRNA	1.10281e-17	1.75826e-16
IGLV2-33	mRNA	1.1153e-17	1.77651e-16
EOMES	mRNA	1.16961e-17	1.86126e-16
IGHE	mRNA	1.24368e-17	1.97728e-16
VAMP5	mRNA	1.26122e-17	2.00328e-16
BTG2	mRNA	1.32774e-17	2.10696e-16
NECAP2	mRNA	1.3536e-17	2.14599e-16
CES4A	mRNA	1.36594e-17	2.16353e-16
TFEB	mRNA	1.39585e-17	2.20883e-16
ABCB1	mRNA	1.40163e-17	2.21591e-16
DTX3L	mRNA	1.41889e-17	2.24111e-16
MSR1	mRNA	1.54995e-17	2.44584e-16
ERMN	mRNA	1.55165e-17	2.44623e-16
CHIT1	mRNA	1.60515e-17	2.52823e-16
TNFRSF4	mRNA	1.61558e-17	2.54228e-16
TM6SF1	mRNA	1.62926e-17	2.56143e-16
APOBEC3A	mRNA	1.68192e-17	2.64178e-16
RARRES1	mRNA	1.70698e-17	2.67865e-16
GTSF1	mRNA	1.77196e-17	2.77804e-16
BATF2	mRNA	1.77474e-17	2.77983e-16
C5AR2	mRNA	1.97973e-17	3.09804e-16
NAIP	mRNA	2.05586e-17	3.2142e-16
CXCL16	mRNA	2.13542e-17	3.33552e-16
PLCL2	mRNA	2.19394e-17	3.42375e-16
IGHV3-43	mRNA	2.42693e-17	3.78386e-16
SH2D1B	mRNA	2.55293e-17	3.97665e-16
KLRG1	mRNA	2.5961e-17	4.04018e-16
RHOG	mRNA	2.6292e-17	4.08793e-16
LBH	mRNA	2.77943e-17	4.31755e-16
ITIH1	mRNA	2.84848e-17	4.42076e-16
ACRBP	mRNA	2.93108e-17	4.54479e-16
ATP1A3	mRNA	3.00267e-17	4.65153e-16
PAOX	mRNA	3.08444e-17	4.77383e-16
IGHV1-45	mRNA	3.12981e-17	4.83962e-16
DAPK2	mRNA	3.19218e-17	4.93157e-16
TTC9	mRNA	3.37235e-17	5.20516e-16
SP110	mRNA	3.48822e-17	5.3791e-16
IGLV1-50	mRNA	3.49637e-17	5.38677e-16
ARHGAP4	mRNA	3.49974e-17	5.38706e-16
RNASE2	mRNA	4.15227e-17	6.38567e-16
CP	mRNA	4.33404e-17	6.65916e-16
C10orf105	mRNA	4.60472e-17	7.06865e-16
SHD	mRNA	5.1498e-17	7.89822e-16
MAP3K8	mRNA	5.22962e-17	8.01339e-16
HAMP	mRNA	5.32875e-17	8.15789e-16
GPR160	mRNA	5.59702e-17	8.56087e-16
IL3RA	mRNA	5.65373e-17	8.6398e-16
CYLD	mRNA	6.59706e-17	1.00723e-15
KIR2DS4	mRNA	6.78583e-17	1.03511e-15
SLC29A3	mRNA	7.02971e-17	1.07135e-15
FRMPD3	mRNA	7.26469e-17	1.10617e-15
IGLV3-22	mRNA	7.77654e-17	1.18304e-15
RGS9	mRNA	8.46925e-17	1.28726e-15
TBXAS1	mRNA	8.62969e-17	1.31048e-15
STAB1	mRNA	9.52178e-17	1.44465e-15
RASSF6	mRNA	9.759e-17	1.47931e-15
TAS1R3	mRNA	1.02648e-16	1.55369e-15
PTGIR	mRNA	1.0268e-16	1.55369e-15
RBM47	mRNA	1.07294e-16	1.62206e-15
BTN3A2	mRNA	1.11133e-16	1.67859e-15
KYNU	mRNA	1.15596e-16	1.74445e-15
FDCSP	mRNA	1.234e-16	1.86056e-15
ADGRA3	mRNA	1.42373e-16	2.14472e-15
CFLAR	mRNA	1.76737e-16	2.66001e-15
NEURL3	mRNA	1.81852e-16	2.73457e-15
SERPINF2	mRNA	1.9443e-16	2.92111e-15
GADD45G	mRNA	2.00089e-16	3.00346e-15
MYBPC3	mRNA	2.06495e-16	3.09688e-15
VOPP1	mRNA	2.13531e-16	3.19957e-15
TRGV5	mRNA	2.14391e-16	3.20962e-15
GRK2	mRNA	2.34814e-16	3.51225e-15
IFI44L	mRNA	2.45932e-16	3.6753e-15
ACE	mRNA	2.50613e-16	3.74196e-15
GRAP	mRNA	2.53221e-16	3.77757e-15
OAS1	mRNA	2.55453e-16	3.80751e-15
ARL4C	mRNA	2.61041e-16	3.88738e-15
IL34	mRNA	2.72701e-16	4.05745e-15
TRAFD1	mRNA	3.06873e-16	4.56187e-15
NAGK	mRNA	3.10669e-16	4.61426e-15
IGKV1D-42	mRNA	3.11084e-16	4.61636e-15
FAM107B	mRNA	3.14063e-16	4.65649e-15
VAMP8	mRNA	3.4098e-16	5.05116e-15
GCNT1	mRNA	3.65069e-16	5.40328e-15
TRIM14	mRNA	3.72834e-16	5.51338e-15
GGT5	mRNA	3.74986e-16	5.54037e-15
CCR9	mRNA	3.80812e-16	5.62155e-15
BFSP2	mRNA	4.37044e-16	6.44602e-15
RSAD2	mRNA	4.38279e-16	6.45861e-15
LIPC	mRNA	4.54019e-16	6.68475e-15
IL17REL	mRNA	4.74106e-16	6.97442e-15
PLCB2	mRNA	5.30507e-16	7.79734e-15
IQSEC3	mRNA	5.84413e-16	8.5822e-15
ABCG1	mRNA	6.03133e-16	8.84944e-15
MAP3K14	mRNA	6.34543e-16	9.30223e-15
MARCO	mRNA	6.49998e-16	9.52056e-15
C4B	mRNA	6.52504e-16	9.549e-15
KCNJ5	mRNA	6.57712e-16	9.61691e-15
GBP3	mRNA	6.93158e-16	1.01264e-14
APOBEC3F	mRNA	7.04745e-16	1.02869e-14
IFITM1	mRNA	7.0768e-16	1.03208e-14
HTR3A	mRNA	7.37098e-16	1.07406e-14
KCNMA1	mRNA	7.87268e-16	1.14618e-14
PIPOX	mRNA	8.57839e-16	1.24785e-14
C15orf48	mRNA	8.79612e-16	1.27842e-14
KLRC4	mRNA	8.98645e-16	1.30496e-14
KCNQ1	mRNA	9.68011e-16	1.40449e-14
MCUB	mRNA	9.71817e-16	1.4088e-14
GLIPR1	mRNA	1.21743e-15	1.76335e-14
CYTH1	mRNA	1.24684e-15	1.80397e-14
CYBA	mRNA	1.24761e-15	1.80397e-14
IGHV3OR16-12	mRNA	1.29208e-15	1.86669e-14
BHLHA15	mRNA	1.29925e-15	1.87544e-14
CERKL	mRNA	1.30348e-15	1.87943e-14
IGHV3-38	mRNA	1.30424e-15	1.87943e-14
IL7	mRNA	1.32742e-15	1.91122e-14
SCT	mRNA	1.35118e-15	1.94377e-14
GPR15	mRNA	1.41648e-15	2.03598e-14
LILRB5	mRNA	1.43271e-15	2.05746e-14
CD300E	mRNA	1.43386e-15	2.05746e-14
MYCL	mRNA	1.54027e-15	2.20828e-14
SLC2A6	mRNA	1.63735e-15	2.34548e-14
IFIT3	mRNA	1.81558e-15	2.5986e-14
FAM163B	mRNA	1.89886e-15	2.7155e-14
VSIG1	mRNA	1.94515e-15	2.77934e-14
PKHD1L1	mRNA	2.08449e-15	2.97593e-14
ALPK2	mRNA	2.24556e-15	3.20319e-14
EFHD2	mRNA	2.34524e-15	3.34256e-14
CD68	mRNA	2.34813e-15	3.34386e-14
SSTR2	mRNA	2.40818e-15	3.4265e-14
IGKV1D-33	mRNA	2.5557e-15	3.63334e-14
SUSD6	mRNA	3.24232e-15	4.60561e-14
ELF4	mRNA	3.46046e-15	4.91136e-14
CD70	mRNA	3.92442e-15	5.56519e-14
CD101	mRNA	4.59967e-15	6.5173e-14
NLRP2	mRNA	4.75898e-15	6.73738e-14
ACOXL	mRNA	5.34819e-15	7.5652e-14
DGKA	mRNA	5.89313e-15	8.32909e-14
IFI35	mRNA	6.0524e-15	8.54706e-14
MPO	mRNA	6.42635e-15	9.06758e-14
KBTBD8	mRNA	6.63452e-15	9.35352e-14
CFD	mRNA	6.92496e-15	9.75486e-14
KCNMB1	mRNA	7.80364e-15	1.09835e-13
DNAH8	mRNA	7.86428e-15	1.10596e-13
LPXN	mRNA	8.1485e-15	1.14498e-13
MS4A14	mRNA	8.25816e-15	1.15943e-13
BTBD11	mRNA	8.45347e-15	1.18587e-13
KLRF1	mRNA	8.87383e-15	1.24381e-13
PLXDC2	mRNA	8.90616e-15	1.2473e-13
SELP	mRNA	9.6357e-15	1.34836e-13
FCMR	mRNA	1.05639e-14	1.47703e-13
SH2D3A	mRNA	1.06054e-14	1.48161e-13
MRC1	mRNA	1.09478e-14	1.52818e-13
RGS13	mRNA	1.19552e-14	1.66743e-13
PADI4	mRNA	1.34654e-14	1.87651e-13
KLRC2	mRNA	1.35768e-14	1.89048e-13
UNC93B1	mRNA	1.71235e-14	2.38238e-13
GPR55	mRNA	1.74316e-14	2.42325e-13
IRF7	mRNA	1.8063e-14	2.50896e-13
FP565260.3	mRNA	1.89254e-14	2.6266e-13
MYMX	mRNA	2.19051e-14	3.03765e-13
ENTPD1	mRNA	2.21646e-14	3.07112e-13
C4A	mRNA	2.24067e-14	3.10212e-13
KEL	mRNA	2.4304e-14	3.36205e-13
DSCAML1	mRNA	2.54288e-14	3.51478e-13
TGM2	mRNA	2.62856e-14	3.63024e-13
COL4A4	mRNA	2.64061e-14	3.64392e-13
ARHGEF3	mRNA	2.81829e-14	3.88593e-13
GPR34	mRNA	3.0404e-14	4.18878e-13
CLEC1B	mRNA	3.08845e-14	4.25151e-13
C19orf84	mRNA	3.12867e-14	4.30338e-13
IFIT2	mRNA	3.6416e-14	5.00483e-13
PHF11	mRNA	4.15306e-14	5.70313e-13
MYBPH	mRNA	4.19889e-14	5.7614e-13
GRB2	mRNA	4.48054e-14	6.14288e-13
ARID5A	mRNA	4.52018e-14	6.19221e-13
CHI3L2	mRNA	4.54322e-14	6.21874e-13
TNFRSF25	mRNA	4.67237e-14	6.39035e-13
PHOSPHO1	mRNA	5.05901e-14	6.91357e-13
DYSF	mRNA	5.15121e-14	7.03389e-13
MOB3A	mRNA	5.40359e-14	7.37256e-13
RAB20	mRNA	5.76003e-14	7.85257e-13
TCAF2	mRNA	6.39987e-14	8.71783e-13
SYNGR2	mRNA	6.46414e-14	8.7983e-13
NPFFR1	mRNA	6.66273e-14	9.06131e-13
PLB1	mRNA	6.70662e-14	9.11368e-13
CHI3L1	mRNA	6.86402e-14	9.3201e-13
RGS19	mRNA	7.21024e-14	9.78235e-13
C5AR1	mRNA	7.22283e-14	9.79159e-13
DSE	mRNA	7.75002e-14	1.04979e-12
BATF3	mRNA	7.77785e-14	1.05271e-12
SCARF1	mRNA	8.65086e-14	1.16994e-12
PTPRE	mRNA	9.11672e-14	1.23196e-12
SCNN1B	mRNA	9.95975e-14	1.3448e-12
TCIRG1	mRNA	1.00034e-13	1.34962e-12
ISG20	mRNA	1.11548e-13	1.50376e-12
ZNF804A	mRNA	1.13596e-13	1.53016e-12
ZNF835	mRNA	1.31139e-13	1.76506e-12
ABI3BP	mRNA	1.32305e-13	1.77934e-12
MGAT4A	mRNA	1.34224e-13	1.80372e-12
TLR4	mRNA	1.45293e-13	1.95091e-12
TLR5	mRNA	1.4728e-13	1.97603e-12
SUN1	mRNA	1.50451e-13	2.01697e-12
SLC46A3	mRNA	1.63843e-13	2.19477e-12
GALM	mRNA	1.66119e-13	2.2235e-12
P2RY12	mRNA	1.81828e-13	2.43184e-12
IFIH1	mRNA	1.85525e-13	2.47933e-12
TLR2	mRNA	2.21386e-13	2.95624e-12
NLRP1	mRNA	2.31256e-13	3.0856e-12
AL157935.3	mRNA	2.32662e-13	3.10191e-12
BST2	mRNA	2.37273e-13	3.1609e-12
TRABD2A	mRNA	2.42789e-13	3.23184e-12
MMP9	mRNA	2.48143e-13	3.30052e-12
SCML4	mRNA	2.5234e-13	3.3537e-12
MEF2B	mRNA	2.58577e-13	3.4339e-12
SDR42E1	mRNA	2.66052e-13	3.5304e-12
KLF2	mRNA	2.66347e-13	3.53154e-12
DPEP3	mRNA	2.78246e-13	3.68643e-12
ACSL6	mRNA	2.85144e-13	3.77487e-12
FCAMR	mRNA	2.87749e-13	3.80638e-12
TNIP1	mRNA	3.11562e-13	4.11816e-12
GNG8	mRNA	3.14824e-13	4.15804e-12
EVI2A	mRNA	3.33403e-13	4.39999e-12
FAM168B	mRNA	3.49131e-13	4.60396e-12
MPP1	mRNA	3.70752e-13	4.88527e-12
IRF9	mRNA	3.92061e-13	5.16203e-12
FNBP1	mRNA	4.09964e-13	5.39356e-12
MOB3C	mRNA	4.15003e-13	5.45562e-12
CYP2S1	mRNA	4.33781e-13	5.69804e-12
CASP1	mRNA	5.39966e-13	7.08736e-12
GALNT6	mRNA	5.40665e-13	7.09105e-12
CD160	mRNA	5.48121e-13	7.18327e-12
SP140L	mRNA	5.57862e-13	7.30527e-12
DPYD	mRNA	5.62292e-13	7.35759e-12
VEGFC	mRNA	6.04649e-13	7.90572e-12
CDH23	mRNA	6.08127e-13	7.94507e-12
RPS6KA1	mRNA	6.21252e-13	8.11028e-12
NAP1L2	mRNA	6.22549e-13	8.1151e-12
IKZF2	mRNA	6.2258e-13	8.1151e-12
RNF166	mRNA	6.76892e-13	8.81626e-12
CTSC	mRNA	6.94346e-13	9.03664e-12
NFKBID	mRNA	7.09542e-13	9.22732e-12
NT5DC4	mRNA	7.25463e-13	9.42712e-12
GADD45B	mRNA	7.29588e-13	9.47345e-12
HMOX1	mRNA	7.63776e-13	9.90355e-12
NAAA	mRNA	7.63881e-13	9.90355e-12
SFMBT2	mRNA	8.35829e-13	1.0828e-11
PROC	mRNA	8.72762e-13	1.12979e-11
MACC1	mRNA	9.95e-13	1.28704e-11
TSPAN33	mRNA	1.14814e-12	1.48399e-11
DHX58	mRNA	1.24762e-12	1.61134e-11
SLFN13	mRNA	1.26602e-12	1.63386e-11
CX3CR1	mRNA	1.29305e-12	1.66747e-11
ANK1	mRNA	1.30183e-12	1.67752e-11
MUC16	mRNA	1.38965e-12	1.78932e-11
TNFRSF13C	mRNA	1.41986e-12	1.82683e-11
ISG15	mRNA	1.42688e-12	1.83446e-11
FMO2	mRNA	1.47976e-12	1.90101e-11
SYNGR3	mRNA	1.48583e-12	1.90736e-11
INMT	mRNA	1.55648e-12	1.99653e-11
FAM153A	mRNA	1.5701e-12	2.01249e-11
CORO7	mRNA	1.61221e-12	2.0649e-11
ATP1A4	mRNA	1.66607e-12	2.13227e-11
SLC22A3	mRNA	1.72502e-12	2.20605e-11
RARRES2	mRNA	1.9852e-12	2.53686e-11
DPEP1	mRNA	2.19998e-12	2.80921e-11
CYP4F22	mRNA	2.20847e-12	2.81774e-11
CSTA	mRNA	2.20999e-12	2.81774e-11
ACSM5	mRNA	2.21354e-12	2.82014e-11
INSM1	mRNA	2.23524e-12	2.84371e-11
AMIGO2	mRNA	2.23625e-12	2.84371e-11
ALPL	mRNA	2.23708e-12	2.84371e-11
PDE6B	mRNA	2.23937e-12	2.84449e-11
CCL21	mRNA	2.31933e-12	2.94385e-11
KCTD15	mRNA	2.32375e-12	2.94725e-11
RGS10	mRNA	2.33168e-12	2.95509e-11
SEL1L3	mRNA	2.35496e-12	2.98236e-11
CMPK2	mRNA	2.39144e-12	3.0263e-11
TNFSF15	mRNA	2.48953e-12	3.14807e-11
EPHB6	mRNA	2.5735e-12	3.25183e-11
GLT1D1	mRNA	2.84059e-12	3.58664e-11
SLC40A1	mRNA	2.87581e-12	3.62841e-11
TNS4	mRNA	2.95508e-12	3.72564e-11
PTCRA	mRNA	2.97692e-12	3.75039e-11
OLFML1	mRNA	2.99032e-12	3.76447e-11
GBGT1	mRNA	3.24773e-12	4.08548e-11
IL4R	mRNA	3.52477e-12	4.43069e-11
ST14	mRNA	3.70355e-12	4.65197e-11
TSTD1	mRNA	3.71311e-12	4.66051e-11
HLA-G	mRNA	3.79773e-12	4.7632e-11
IKBKE	mRNA	3.84135e-12	4.81434e-11
CACNA1I	mRNA	4.02065e-12	5.03533e-11
PDPN	mRNA	4.05808e-12	5.07844e-11
KCNN3	mRNA	4.17368e-12	5.21926e-11
LIPA	mRNA	4.20749e-12	5.25766e-11
CLSTN3	mRNA	4.43886e-12	5.54268e-11
PADI2	mRNA	4.91422e-12	6.13173e-11
CFH	mRNA	4.96447e-12	6.18987e-11
SCPEP1	mRNA	5.14303e-12	6.40778e-11
CRB2	mRNA	5.59383e-12	6.96432e-11
C4BPB	mRNA	5.68978e-12	7.07857e-11
ENAM	mRNA	5.87472e-12	7.30328e-11
STXBP2	mRNA	6.38407e-12	7.93067e-11
RNF144A	mRNA	6.85883e-12	8.5142e-11
RAB39B	mRNA	6.92512e-12	8.59019e-11
TC2N	mRNA	7.44551e-12	9.22894e-11
ACP2	mRNA	8.01665e-12	9.92963e-11
JAK2	mRNA	8.03177e-12	9.94108e-11
CCL23	mRNA	8.56184e-12	1.05894e-10
ADAP1	mRNA	8.99167e-12	1.11129e-10
SOCS7	mRNA	9.54547e-12	1.17888e-10
FTL	mRNA	9.57182e-12	1.18127e-10
SLFN11	mRNA	9.58331e-12	1.18182e-10
ZBED6CL	mRNA	1.02005e-11	1.25702e-10
BCL3	mRNA	1.02872e-11	1.26679e-10
MIXL1	mRNA	1.0638e-11	1.30903e-10
NBEAL2	mRNA	1.13627e-11	1.39719e-10
ZNF385A	mRNA	1.14956e-11	1.4125e-10
CMTM4	mRNA	1.18774e-11	1.45837e-10
CETP	mRNA	1.19172e-11	1.46219e-10
SP100	mRNA	1.20666e-11	1.47945e-10
PTGS1	mRNA	1.20914e-11	1.48142e-10
OLR1	mRNA	1.24436e-11	1.52347e-10
CEACAM3	mRNA	1.24875e-11	1.52773e-10
SLC25A28	mRNA	1.28248e-11	1.56786e-10
LRRC61	mRNA	1.43536e-11	1.7535e-10
IL24	mRNA	1.43739e-11	1.75472e-10
NELL2	mRNA	1.48843e-11	1.81572e-10
FCGR2B	mRNA	1.56794e-11	1.91133e-10
CISH	mRNA	1.70847e-11	2.08114e-10
LAMP5	mRNA	1.78952e-11	2.1783e-10
SIPA1	mRNA	1.84857e-11	2.24856e-10
CC2D2A	mRNA	1.85958e-11	2.26033e-10
S1PR1	mRNA	1.90951e-11	2.31935e-10
SDS	mRNA	1.95724e-11	2.37562e-10
CAPG	mRNA	2.03208e-11	2.4647e-10
C8orf33	mRNA	2.03389e-11	2.46512e-10
GSDMA	mRNA	2.11137e-11	2.55721e-10
ALOX15B	mRNA	2.11985e-11	2.56564e-10
ACSM1	mRNA	2.51001e-11	3.03568e-10
TIFA	mRNA	2.56351e-11	3.09816e-10
IL33	mRNA	2.74114e-11	3.31048e-10
CSF2	mRNA	2.96995e-11	3.58426e-10
TNFSF11	mRNA	3.00023e-11	3.61822e-10
TSPAN2	mRNA	3.08616e-11	3.71921e-10
TRPM2	mRNA	3.13391e-11	3.77406e-10
SMPD3	mRNA	3.27795e-11	3.94472e-10
CYP1B1	mRNA	3.3377e-11	4.01377e-10
TCF7	mRNA	3.43783e-11	4.13125e-10
ENPP6	mRNA	3.6288e-11	4.35765e-10
ASB2	mRNA	3.72473e-11	4.46967e-10
PNRC1	mRNA	3.86851e-11	4.63892e-10
MYB	mRNA	4.04217e-11	4.84374e-10
RAB8A	mRNA	4.0669e-11	4.86993e-10
CTSH	mRNA	4.13382e-11	4.94656e-10
ACKR1	mRNA	4.18846e-11	5.0084e-10
NUB1	mRNA	4.40681e-11	5.26578e-10
KIAA0040	mRNA	4.61156e-11	5.50655e-10
ZNF462	mRNA	4.79241e-11	5.71847e-10
VMO1	mRNA	4.8046e-11	5.72898e-10
OSTF1	mRNA	4.91144e-11	5.85226e-10
TMEM106A	mRNA	4.93725e-11	5.87834e-10
DHRS3	mRNA	4.94028e-11	5.87834e-10
LAT	mRNA	5.15642e-11	6.13121e-10
IFI27	mRNA	5.29218e-11	6.28822e-10
ANKRD29	mRNA	5.35709e-11	6.36089e-10
DUSP26	mRNA	5.43694e-11	6.45117e-10
SLC1A3	mRNA	5.90506e-11	7.00172e-10
KLK1	mRNA	6.11708e-11	7.24803e-10
TJP3	mRNA	6.38101e-11	7.55547e-10
LFNG	mRNA	6.86813e-11	8.12656e-10
TGFB1	mRNA	7.01991e-11	8.30036e-10
CYBC1	mRNA	7.22702e-11	8.53928e-10
STYK1	mRNA	7.54631e-11	8.91033e-10
PSMA8	mRNA	9.29046e-11	1.09621e-09
GPAT2	mRNA	1.02437e-10	1.20785e-09
ID2	mRNA	1.02866e-10	1.21206e-09
SLC38A1	mRNA	1.06797e-10	1.2575e-09
MICB	mRNA	1.11135e-10	1.30767e-09
NUFIP1	mRNA	1.11722e-10	1.31366e-09
CSF2RA	mRNA	1.13746e-10	1.33654e-09
NINJ2	mRNA	1.17731e-10	1.38241e-09
TOR4A	mRNA	1.18045e-10	1.38513e-09
ARHGEF1	mRNA	1.21162e-10	1.42071e-09
PM20D1	mRNA	1.21254e-10	1.42081e-09
SIAH3	mRNA	1.22226e-10	1.43121e-09
ADRA2A	mRNA	1.22793e-10	1.43686e-09
GCNT4	mRNA	1.25953e-10	1.47281e-09
ARRDC2	mRNA	1.28132e-10	1.49727e-09
CBLN3	mRNA	1.28657e-10	1.50236e-09
MFSD6L	mRNA	1.3108e-10	1.5296e-09
TMEM119	mRNA	1.44549e-10	1.68561e-09
PROKR2	mRNA	1.45641e-10	1.69717e-09
PPM1M	mRNA	1.64214e-10	1.91229e-09
USP22	mRNA	1.66684e-10	1.93972e-09
PTGDS	mRNA	1.69887e-10	1.97563e-09
IGHD3-10	mRNA	1.7897e-10	2.07984e-09
PZP	mRNA	1.79725e-10	2.08718e-09
AOX1	mRNA	1.80129e-10	2.09043e-09
FOXB1	mRNA	1.83757e-10	2.13108e-09
ZNF778	mRNA	1.86007e-10	2.1557e-09
PARM1	mRNA	1.87056e-10	2.16637e-09
MBD2	mRNA	1.93036e-10	2.2341e-09
FCAR	mRNA	1.93338e-10	2.23606e-09
MYD88	mRNA	1.97777e-10	2.28584e-09
BARX2	mRNA	2.03544e-10	2.3509e-09
DDX60	mRNA	2.22343e-10	2.56627e-09
UCK2	mRNA	2.24846e-10	2.59297e-09
IFIT5	mRNA	2.2498e-10	2.59297e-09
ADCY7	mRNA	2.25116e-10	2.59297e-09
NCEH1	mRNA	2.27022e-10	2.61315e-09
RIPOR3	mRNA	2.31743e-10	2.66567e-09
LAPTM4B	mRNA	2.35522e-10	2.7073e-09
RBFOX2	mRNA	2.396e-10	2.75231e-09
ASGR1	mRNA	2.44688e-10	2.80886e-09
IL16	mRNA	2.6002e-10	2.98283e-09
GPATCH4	mRNA	2.61301e-10	2.9955e-09
KLRC3	mRNA	2.80151e-10	3.20942e-09
TRAF1	mRNA	2.91532e-10	3.33753e-09
SLC5A5	mRNA	2.99046e-10	3.42125e-09
ANKRD35	mRNA	3.00372e-10	3.4341e-09
KCNK12	mRNA	3.19859e-10	3.65443e-09
CLU	mRNA	3.27717e-10	3.74168e-09
PLEKHF1	mRNA	3.32077e-10	3.7889e-09
SLC49A3	mRNA	3.38231e-10	3.85652e-09
NPL	mRNA	3.38817e-10	3.8606e-09
ASPHD2	mRNA	3.42314e-10	3.89782e-09
TNPO2	mRNA	3.48346e-10	3.96385e-09
DPT	mRNA	3.80753e-10	4.32969e-09
TOMM20	mRNA	3.90992e-10	4.44314e-09
DDO	mRNA	4.01244e-10	4.55658e-09
COTL1	mRNA	4.247e-10	4.81972e-09
PBX4	mRNA	4.48949e-10	5.0915e-09
GGT1	mRNA	4.50687e-10	5.10778e-09
TLR1	mRNA	4.53906e-10	5.14083e-09
GPR88	mRNA	4.55916e-10	5.16014e-09
TNFSF4	mRNA	4.79833e-10	5.42721e-09
CASP4	mRNA	4.81665e-10	5.4443e-09
ERAP1	mRNA	4.85844e-10	5.48786e-09
C10orf55	mRNA	4.96057e-10	5.59949e-09
ARID3B	mRNA	5.13254e-10	5.78976e-09
PDE6G	mRNA	5.21838e-10	5.88266e-09
PML	mRNA	5.34542e-10	6.02186e-09
KLF1	mRNA	5.48659e-10	6.17679e-09
GSDMD	mRNA	5.64991e-10	6.35643e-09
TMEM200A	mRNA	5.81074e-10	6.53303e-09
TXK	mRNA	5.99812e-10	6.73923e-09
BZW2	mRNA	6.09055e-10	6.83854e-09
GPSM3	mRNA	6.3099e-10	7.08014e-09
DPPA4	mRNA	6.32126e-10	7.08818e-09
IGKV2-40	mRNA	6.34166e-10	7.10635e-09
ART4	mRNA	6.36175e-10	7.12415e-09
CD82	mRNA	6.45923e-10	7.22853e-09
ST18	mRNA	6.46482e-10	7.23e-09
AKR1A1	mRNA	6.50531e-10	7.27049e-09
KRT86	mRNA	6.67281e-10	7.45278e-09
DOCK11	mRNA	6.7199e-10	7.50042e-09
ERAP2	mRNA	6.89139e-10	7.68676e-09
SLC9A3R1	mRNA	7.21188e-10	8.03895e-09
CDX1	mRNA	7.22275e-10	8.04577e-09
CFAP54	mRNA	7.41075e-10	8.24976e-09
FAM117A	mRNA	7.51404e-10	8.35924e-09
MMP19	mRNA	7.59744e-10	8.44647e-09
NPHS1	mRNA	7.94053e-10	8.82212e-09
PARP8	mRNA	8.04269e-10	8.92976e-09
GCSH	mRNA	8.37657e-10	9.29437e-09
RASSF2	mRNA	9.0019e-10	9.98167e-09
PTK2	mRNA	9.61536e-10	1.06549e-08
DPP4	mRNA	9.76956e-10	1.08187e-08
HID1	mRNA	1.01441e-09	1.12262e-08
FA2H	mRNA	1.02591e-09	1.1346e-08
LYSMD1	mRNA	1.03356e-09	1.14231e-08
CDH8	mRNA	1.05469e-09	1.16491e-08
EFEMP1	mRNA	1.06589e-09	1.17651e-08
ACVRL1	mRNA	1.07657e-09	1.18752e-08
LTF	mRNA	1.13135e-09	1.24713e-08
CGAS	mRNA	1.14441e-09	1.26057e-08
ANKS6	mRNA	1.14503e-09	1.26057e-08
MORN3	mRNA	1.15806e-09	1.27409e-08
ZFP36	mRNA	1.16957e-09	1.28592e-08
FAM110A	mRNA	1.18732e-09	1.30458e-08
TTC39B	mRNA	1.21058e-09	1.32929e-08
BTN1A1	mRNA	1.21795e-09	1.33651e-08
MX1	mRNA	1.2205e-09	1.33844e-08
GIPR	mRNA	1.24972e-09	1.3696e-08
DOC2B	mRNA	1.26457e-09	1.38497e-08
IL1R2	mRNA	1.26653e-09	1.38622e-08
GNAI2	mRNA	1.32847e-09	1.45308e-08
PLCXD2	mRNA	1.33489e-09	1.45916e-08
FATE1	mRNA	1.37967e-09	1.50714e-08
AQP3	mRNA	1.40304e-09	1.53167e-08
ITGA4	mRNA	1.40555e-09	1.53342e-08
PRSS2	mRNA	1.40767e-09	1.53475e-08
TSHZ2	mRNA	1.41617e-09	1.54302e-08
HBD	mRNA	1.44671e-09	1.57528e-08
SYNJ2BP-COX16	mRNA	1.49862e-09	1.63076e-08
TXNIP	mRNA	1.50441e-09	1.63601e-08
PVALB	mRNA	1.51637e-09	1.64796e-08
CYFIP2	mRNA	1.5338e-09	1.66583e-08
FMO3	mRNA	1.55211e-09	1.68463e-08
P2RX2	mRNA	1.58816e-09	1.72266e-08
SLC6A12	mRNA	1.60112e-09	1.7356e-08
TMEM244	mRNA	1.6316e-09	1.76751e-08
RHBDF2	mRNA	1.70705e-09	1.84806e-08
CAPZB	mRNA	1.71468e-09	1.85515e-08
ITLN1	mRNA	1.73713e-09	1.87824e-08
RAB33A	mRNA	1.77686e-09	1.91997e-08
RIC3	mRNA	1.7837e-09	1.92613e-08
FUOM	mRNA	1.80368e-09	1.94646e-08
TXNDC11	mRNA	1.83424e-09	1.97817e-08
PLAU	mRNA	1.83968e-09	1.98278e-08
FAM20A	mRNA	1.8482e-09	1.99066e-08
FAIM2	mRNA	1.84934e-09	1.99066e-08
PFAS	mRNA	1.87472e-09	2.01669e-08
MMP12	mRNA	1.92222e-09	2.06648e-08
DEPP1	mRNA	1.93443e-09	2.07828e-08
GP5	mRNA	1.96961e-09	2.11474e-08
KRT2	mRNA	2.06167e-09	2.21218e-08
FILIP1L	mRNA	2.10151e-09	2.2535e-08
TMEM154	mRNA	2.11809e-09	2.26984e-08
KBTBD6	mRNA	2.19037e-09	2.34582e-08
SMPDL3B	mRNA	2.21309e-09	2.36865e-08
COLQ	mRNA	2.38236e-09	2.5482e-08
KSR2	mRNA	2.51768e-09	2.69125e-08
ZNF74	mRNA	2.57657e-09	2.75246e-08
ANKRD55	mRNA	2.69686e-09	2.87914e-08
SLC25A15	mRNA	2.69939e-09	2.88003e-08
DDX58	mRNA	2.73873e-09	2.92016e-08
TMSB10	mRNA	2.77769e-09	2.95984e-08
UBE2J1	mRNA	2.90189e-09	3.09023e-08
ADNP	mRNA	2.99487e-09	3.18725e-08
METTL7A	mRNA	3.03437e-09	3.22726e-08
KNOP1	mRNA	3.06714e-09	3.26007e-08
KIAA1549	mRNA	3.07096e-09	3.26208e-08
HPSE	mRNA	3.09257e-09	3.28297e-08
ORM2	mRNA	3.13524e-09	3.32618e-08
HECA	mRNA	3.19133e-09	3.38357e-08
RAB42	mRNA	3.30961e-09	3.50678e-08
TSC22D3	mRNA	3.36489e-09	3.56312e-08
RGCC	mRNA	3.38111e-09	3.57806e-08
KCTD3	mRNA	3.51543e-09	3.71788e-08
PIGW	mRNA	3.52592e-09	3.72665e-08
NAALADL1	mRNA	3.59788e-09	3.80034e-08
ADAM19	mRNA	3.61001e-09	3.81076e-08
JAKMIP2	mRNA	3.63306e-09	3.83271e-08
SPTA1	mRNA	3.66621e-09	3.86527e-08
OAS3	mRNA	3.79644e-09	4.00008e-08
ILF3	mRNA	3.86286e-09	4.06754e-08
TSR1	mRNA	3.86589e-09	4.06819e-08
RNF149	mRNA	3.91065e-09	4.11274e-08
WIPF1	mRNA	3.99212e-09	4.19581e-08
POFUT1	mRNA	4.08116e-09	4.28674e-08
FAM78A	mRNA	4.1434e-09	4.34941e-08
FAS	mRNA	4.24987e-09	4.45841e-08
IL23A	mRNA	4.32327e-09	4.5326e-08
IRAK2	mRNA	4.3494e-09	4.55718e-08
AGO2	mRNA	4.4672e-09	4.67771e-08
LRPPRC	mRNA	4.47495e-09	4.68293e-08
TPRG1	mRNA	4.47787e-09	4.68309e-08
GM2A	mRNA	4.49207e-09	4.69504e-08
PTPN18	mRNA	4.59571e-09	4.80041e-08
MLC1	mRNA	4.76543e-09	4.97462e-08
AGMAT	mRNA	4.97672e-09	5.19198e-08
PDE1B	mRNA	4.98764e-09	5.20017e-08
TSBP1	mRNA	5.19612e-09	5.4142e-08
CACNA2D4	mRNA	5.38947e-09	5.60887e-08
SOCS3	mRNA	5.38957e-09	5.60887e-08
C1orf127	mRNA	5.41547e-09	5.63236e-08
POPDC2	mRNA	5.42664e-09	5.6405e-08
IPO5	mRNA	5.4848e-09	5.69747e-08
OPTN	mRNA	5.5119e-09	5.7221e-08
CPZ	mRNA	5.64839e-09	5.8602e-08
ITGAE	mRNA	5.999e-09	6.22015e-08
APOBEC3C	mRNA	6.03245e-09	6.251e-08
SLC35F3	mRNA	6.15079e-09	6.36973e-08
MS4A4E	mRNA	6.22646e-09	6.44416e-08
SLC37A2	mRNA	6.2489e-09	6.46246e-08
STAR	mRNA	6.25177e-09	6.46246e-08
CARNS1	mRNA	6.36434e-09	6.5748e-08
CXorf38	mRNA	6.52173e-09	6.73329e-08
ADGRE3	mRNA	6.60052e-09	6.81048e-08
ZNF296	mRNA	6.87247e-09	7.08676e-08
ZNF623	mRNA	7.2799e-09	7.50233e-08
EID3	mRNA	7.2977e-09	7.5161e-08
IL22RA2	mRNA	7.33235e-09	7.54719e-08
NDST2	mRNA	7.40459e-09	7.61692e-08
COL4A3	mRNA	7.45554e-09	7.66467e-08
CCDC152	mRNA	7.53743e-09	7.74416e-08
DHX15	mRNA	7.71732e-09	7.92418e-08
FGD6	mRNA	7.81011e-09	8.01459e-08
DOCK6	mRNA	8.15323e-09	8.36163e-08
NBPF9	mRNA	8.18695e-09	8.39113e-08
SLC4A8	mRNA	8.46223e-09	8.66802e-08
PMS2	mRNA	8.69818e-09	8.90433e-08
ACER1	mRNA	8.72377e-09	8.92512e-08
PNMA5	mRNA	8.92103e-09	9.12143e-08
IMPACT	mRNA	9.1616e-09	9.36175e-08
CAMSAP2	mRNA	9.20922e-09	9.40473e-08
MYBPC2	mRNA	9.3295e-09	9.52183e-08
LINGO4	mRNA	9.83043e-09	1.0027e-07
NUBP1	mRNA	9.91122e-09	1.01034e-07
NOL10	mRNA	9.95003e-09	1.01368e-07
HERC6	mRNA	1.0021e-08	1.0203e-07
DNAAF5	mRNA	1.01425e-08	1.03205e-07
PPP1R18	mRNA	1.01885e-08	1.03611e-07
CHST4	mRNA	1.06267e-08	1.08002e-07
CBARP	mRNA	1.06851e-08	1.08531e-07
POLD4	mRNA	1.10062e-08	1.11725e-07
RIC8B	mRNA	1.10514e-08	1.12017e-07
TIMM21	mRNA	1.10535e-08	1.12017e-07
ATG16L2	mRNA	1.10548e-08	1.12017e-07
SULF1	mRNA	1.10721e-08	1.12125e-07
FBXW8	mRNA	1.13084e-08	1.14449e-07
BCAT1	mRNA	1.13287e-08	1.14587e-07
MVP	mRNA	1.14817e-08	1.16064e-07
GJA4	mRNA	1.18284e-08	1.19498e-07
RHOU	mRNA	1.20935e-08	1.22104e-07
CABP4	mRNA	1.22627e-08	1.23738e-07
UPB1	mRNA	1.23493e-08	1.24537e-07
ZC3HAV1L	mRNA	1.25831e-08	1.2682e-07
C1RL	mRNA	1.26204e-08	1.2712e-07
MYZAP	mRNA	1.28249e-08	1.29103e-07
TLL1	mRNA	1.31836e-08	1.32635e-07
TMCC3	mRNA	1.3203e-08	1.32751e-07
GGCT	mRNA	1.32314e-08	1.32958e-07
LRRC4C	mRNA	1.33905e-08	1.34477e-07
LHPP	mRNA	1.35421e-08	1.35918e-07
ZNF3	mRNA	1.40911e-08	1.41345e-07
NECTIN1	mRNA	1.41947e-08	1.423e-07
TACR1	mRNA	1.42168e-08	1.42438e-07
IL1B	mRNA	1.46534e-08	1.46725e-07
TRERF1	mRNA	1.47631e-08	1.47736e-07
TNFRSF10A	mRNA	1.48902e-08	1.48919e-07
HIC1	mRNA	1.49885e-08	1.49814e-07
TRIM45	mRNA	1.50237e-08	1.50077e-07
ELL2	mRNA	1.54214e-08	1.53944e-07
ADTRP	mRNA	1.54289e-08	1.53944e-07
C10orf143	mRNA	1.57979e-08	1.57532e-07
CARD16	mRNA	1.64148e-08	1.63588e-07
TFB2M	mRNA	1.68381e-08	1.67707e-07
CCDC28A	mRNA	1.78612e-08	1.77793e-07
ACTR3C	mRNA	1.84019e-08	1.83067e-07
ZNF7	mRNA	1.85017e-08	1.83952e-07
CASQ1	mRNA	1.88801e-08	1.87604e-07
WDR35	mRNA	1.91241e-08	1.89917e-07
ELL	mRNA	1.95025e-08	1.93561e-07
EDARADD	mRNA	1.95833e-08	1.9425e-07
WNT5B	mRNA	1.96747e-08	1.95042e-07
B3GALT4	mRNA	2.03276e-08	2.01397e-07
MFAP4	mRNA	2.06073e-08	2.04049e-07
IL23R	mRNA	2.08717e-08	2.06545e-07
POMT2	mRNA	2.09104e-08	2.06808e-07
SLC16A1	mRNA	2.1099e-08	2.08551e-07
COG8	mRNA	2.12004e-08	2.09432e-07
CCL13	mRNA	2.13681e-08	2.10965e-07
AGAP1	mRNA	2.15081e-08	2.12158e-07
PUS7	mRNA	2.1514e-08	2.12158e-07
SPINK2	mRNA	2.17172e-08	2.14037e-07
UNC119B	mRNA	2.18501e-08	2.15222e-07
URB1	mRNA	2.22689e-08	2.19219e-07
SETD6	mRNA	2.2988e-08	2.26167e-07
AXL	mRNA	2.31342e-08	2.27473e-07
SETMAR	mRNA	2.32946e-08	2.28825e-07
CYSLTR2	mRNA	2.32988e-08	2.28825e-07
SERPINB1	mRNA	2.34548e-08	2.30224e-07
RTP4	mRNA	2.35298e-08	2.30827e-07
ZNF562	mRNA	2.38024e-08	2.33366e-07
CNKSR1	mRNA	2.38781e-08	2.33973e-07
ZHX3	mRNA	2.39361e-08	2.34405e-07
EIF4E3	mRNA	2.4256e-08	2.374e-07
GRK6	mRNA	2.51701e-08	2.46205e-07
GCA	mRNA	2.56163e-08	2.50424e-07
CCT6A	mRNA	2.64855e-08	2.58773e-07
CNN2	mRNA	2.7857e-08	2.71962e-07
TMTC4	mRNA	2.78675e-08	2.71962e-07
DGKZ	mRNA	2.81189e-08	2.74256e-07
ZKSCAN2	mRNA	2.8543e-08	2.78233e-07
C22orf23	mRNA	2.91185e-08	2.83579e-07
MEOX1	mRNA	2.9125e-08	2.83579e-07
ANXA6	mRNA	2.9389e-08	2.85985e-07
UTP25	mRNA	2.9443e-08	2.86347e-07
ZNFX1	mRNA	3.02403e-08	2.93932e-07
MIPOL1	mRNA	3.04539e-08	2.95838e-07
ATRN	mRNA	3.07813e-08	2.98847e-07
SLC16A14	mRNA	3.13902e-08	3.04584e-07
ZNF366	mRNA	3.16916e-08	3.07333e-07
THEM5	mRNA	3.17851e-08	3.08062e-07
DPY19L4	mRNA	3.19635e-08	3.09615e-07
MEX3A	mRNA	3.19851e-08	3.09647e-07
PRPF40B	mRNA	3.20542e-08	3.10138e-07
LRP6	mRNA	3.23868e-08	3.13177e-07
GID8	mRNA	3.28302e-08	3.17283e-07
CPNE9	mRNA	3.30339e-08	3.1907e-07
ZG16B	mRNA	3.32098e-08	3.20587e-07
P3H4	mRNA	3.36259e-08	3.24418e-07
TMEM231	mRNA	3.3936e-08	3.27223e-07
TBC1D2	mRNA	3.48124e-08	3.35483e-07
TMCO1	mRNA	3.5249e-08	3.39497e-07
CRISPLD2	mRNA	3.56596e-08	3.43256e-07
RAB31	mRNA	3.59418e-08	3.45777e-07
ZRSR2	mRNA	3.66885e-08	3.52759e-07
UMPS	mRNA	3.78398e-08	3.63622e-07
HEG1	mRNA	3.8659e-08	3.71284e-07
ELP2	mRNA	3.9194e-08	3.76209e-07
PARP10	mRNA	3.933e-08	3.773e-07
C2orf16	mRNA	3.947e-08	3.78429e-07
HOXA6	mRNA	3.97614e-08	3.81008e-07
FRAT1	mRNA	4.07517e-08	3.90275e-07
SLCO5A1	mRNA	4.09142e-08	3.9161e-07
CHST10	mRNA	4.09793e-08	3.92013e-07
WDR43	mRNA	4.24208e-08	4.05573e-07
MOV10	mRNA	4.38499e-08	4.18999e-07
PRKDC	mRNA	4.40354e-08	4.20535e-07
APOC1	mRNA	4.4258e-08	4.22422e-07
CPSF6	mRNA	4.43984e-08	4.23523e-07
GNA14	mRNA	4.49199e-08	4.28257e-07
HHEX	mRNA	4.54245e-08	4.32824e-07
EHD1	mRNA	4.599e-08	4.3793e-07
DDX31	mRNA	4.60121e-08	4.3793e-07
DOK1	mRNA	4.62322e-08	4.39778e-07
NAF1	mRNA	4.9472e-08	4.70331e-07
CD83	mRNA	4.96318e-08	4.71585e-07
METAP1D	mRNA	4.99626e-08	4.74462e-07
ZNF664	mRNA	5.08699e-08	4.82808e-07
ACACA	mRNA	5.20425e-08	4.9366e-07
GUCY1A1	mRNA	5.2127e-08	4.94185e-07
IL10RB	mRNA	5.36217e-08	5.08071e-07
RAI2	mRNA	5.40593e-08	5.1193e-07
MCTP2	mRNA	5.6321e-08	5.3305e-07
OSM	mRNA	5.86427e-08	5.54714e-07
ANXA7	mRNA	5.87572e-08	5.55487e-07
TDO2	mRNA	5.91783e-08	5.59155e-07
DLG5	mRNA	5.95567e-08	5.62417e-07
PIK3CD	mRNA	5.96534e-08	5.63016e-07
LAYN	mRNA	6.13009e-08	5.78243e-07
XPNPEP3	mRNA	6.18334e-08	5.82941e-07
KRT36	mRNA	6.319e-08	5.954e-07
STAT2	mRNA	6.66625e-08	6.27769e-07
LGR6	mRNA	6.70948e-08	6.31489e-07
PLBD1	mRNA	6.79e-08	6.38712e-07
TOR3A	mRNA	6.83278e-08	6.4238e-07
TTC19	mRNA	6.85756e-08	6.44352e-07
EFNB3	mRNA	7.05681e-08	6.62706e-07
MPZL3	mRNA	7.0878e-08	6.65248e-07
PRKD1	mRNA	7.10444e-08	6.6644e-07
AKAP1	mRNA	7.13169e-08	6.6862e-07
SLC35G1	mRNA	7.13558e-08	6.6862e-07
FITM2	mRNA	7.20921e-08	6.75146e-07
TLCD3A	mRNA	7.22428e-08	6.76183e-07
ARHGAP32	mRNA	7.38202e-08	6.90566e-07
WDYHV1	mRNA	7.67346e-08	7.17432e-07
PRR13	mRNA	7.7912e-08	7.28039e-07
FUT4	mRNA	7.82075e-08	7.30396e-07
ZNF616	mRNA	7.94097e-08	7.41216e-07
EI24	mRNA	7.99565e-08	7.45908e-07
PPFIA4	mRNA	8.16994e-08	7.61748e-07
AIRE	mRNA	8.17765e-08	7.62048e-07
ZNF512B	mRNA	8.28705e-08	7.71817e-07
SMIM24	mRNA	8.31072e-08	7.73596e-07
SEZ6L	mRNA	8.46799e-08	7.87802e-07
EGR2	mRNA	8.5173e-08	7.91955e-07
RASA4	mRNA	8.77405e-08	8.1538e-07
FAM107A	mRNA	8.93629e-08	8.30001e-07
ERICH3	mRNA	9.02173e-08	8.37477e-07
NSUN4	mRNA	9.11915e-08	8.46057e-07
ASB1	mRNA	9.19743e-08	8.52853e-07
NEXN	mRNA	9.21933e-08	8.54416e-07
RPL7L1	mRNA	9.24494e-08	8.5632e-07
SMOC2	mRNA	9.51195e-08	8.80571e-07
NLE1	mRNA	9.54928e-08	8.83543e-07
GLB1L3	mRNA	9.58848e-08	8.86686e-07
HACD4	mRNA	9.63667e-08	8.90655e-07
HMCN2	mRNA	9.97884e-08	9.21777e-07
ZNF467	mRNA	1.00489e-07	9.27744e-07
ARAP2	mRNA	1.01072e-07	9.32619e-07
TPK1	mRNA	1.01896e-07	9.39709e-07
HMG20A	mRNA	1.02469e-07	9.44478e-07
RRP15	mRNA	1.02591e-07	9.45088e-07
HGF	mRNA	1.029e-07	9.47416e-07
ZNF8	mRNA	1.03278e-07	9.50383e-07
FUBP3	mRNA	1.08117e-07	9.94375e-07
ZC3H12A	mRNA	1.08821e-07	1.0003e-06
NABP1	mRNA	1.12583e-07	1.03432e-06
CALHM5	mRNA	1.12985e-07	1.03746e-06
TXLNB	mRNA	1.14975e-07	1.05515e-06
CDHR1	mRNA	1.15546e-07	1.05982e-06
ZNF696	mRNA	1.16091e-07	1.06424e-06
ALG11	mRNA	1.18559e-07	1.08628e-06
SEMA4G	mRNA	1.2106e-07	1.10859e-06
ZFAND4	mRNA	1.21509e-07	1.1121e-06
DACT2	mRNA	1.22368e-07	1.11936e-06
B4GALT2	mRNA	1.24458e-07	1.13786e-06
GSDMB	mRNA	1.25064e-07	1.14278e-06
TEAD1	mRNA	1.27431e-07	1.16379e-06
CTSZ	mRNA	1.34677e-07	1.2293e-06
HERPUD1	mRNA	1.36846e-07	1.24842e-06
LDHB	mRNA	1.37016e-07	1.24931e-06
IARS2	mRNA	1.41646e-07	1.29083e-06
ANKRD50	mRNA	1.43491e-07	1.30693e-06
RGPD2	mRNA	1.44225e-07	1.31291e-06
TMEM130	mRNA	1.45108e-07	1.32024e-06
BCL11A	mRNA	1.45965e-07	1.32732e-06
NUDT15	mRNA	1.46146e-07	1.32826e-06
CLCN3	mRNA	1.46457e-07	1.33037e-06
NKAPL	mRNA	1.47782e-07	1.34169e-06
TMX2	mRNA	1.48718e-07	1.34946e-06
LOXL1	mRNA	1.49149e-07	1.35264e-06
CSK	mRNA	1.51134e-07	1.36992e-06
IFI44	mRNA	1.51507e-07	1.37256e-06
MYH6	mRNA	1.58044e-07	1.43042e-06
PLEKHD1	mRNA	1.58063e-07	1.43042e-06
TMEM117	mRNA	1.64538e-07	1.48823e-06
RAMP3	mRNA	1.66762e-07	1.50753e-06
PIWIL4	mRNA	1.67046e-07	1.5093e-06
PGLYRP2	mRNA	1.68426e-07	1.52095e-06
ATP7B	mRNA	1.68958e-07	1.52494e-06
BCAS4	mRNA	1.69439e-07	1.52847e-06
KIAA0753	mRNA	1.79013e-07	1.61398e-06
SERPINA9	mRNA	1.7962e-07	1.61858e-06
CADM3	mRNA	1.81221e-07	1.63214e-06
TAFA1	mRNA	1.85601e-07	1.67071e-06
TRIM8	mRNA	1.87778e-07	1.6894e-06
TP73	mRNA	1.90852e-07	1.71614e-06
SYNDIG1	mRNA	1.92959e-07	1.73417e-06
NOM1	mRNA	1.97327e-07	1.77249e-06
ZNF473	mRNA	1.97564e-07	1.77367e-06
UTP20	mRNA	2.05726e-07	1.84598e-06
POLR3E	mRNA	2.10123e-07	1.88443e-06
ANOS1	mRNA	2.1267e-07	1.90626e-06
ESR1	mRNA	2.13376e-07	1.91157e-06
LYSMD2	mRNA	2.13741e-07	1.91383e-06
ADCY6	mRNA	2.14217e-07	1.91709e-06
ITIH3	mRNA	2.1547e-07	1.9263e-06
ABRACL	mRNA	2.15474e-07	1.9263e-06
STK26	mRNA	2.18052e-07	1.94797e-06
ZNF609	mRNA	2.18128e-07	1.94797e-06
ARHGEF6	mRNA	2.19084e-07	1.95547e-06
ZNF112	mRNA	2.22509e-07	1.98499e-06
UBA2	mRNA	2.25377e-07	2.00952e-06
SLC17A9	mRNA	2.27606e-07	2.02833e-06
VENTX	mRNA	2.28896e-07	2.03875e-06
FGF1	mRNA	2.3037e-07	2.0508e-06
PHF14	mRNA	2.31654e-07	2.06114e-06
TLCD5	mRNA	2.34168e-07	2.08195e-06
HOXA11	mRNA	2.34238e-07	2.08195e-06
VAPB	mRNA	2.34543e-07	2.08357e-06
CYB5D1	mRNA	2.36874e-07	2.10318e-06
KIAA1211L	mRNA	2.39919e-07	2.1291e-06
FGF7	mRNA	2.44097e-07	2.16503e-06
TRAF7	mRNA	2.4715e-07	2.19058e-06
SSRP1	mRNA	2.47236e-07	2.19058e-06
SLC16A11	mRNA	2.49927e-07	2.21326e-06
TMEM51	mRNA	2.52275e-07	2.23289e-06
GART	mRNA	2.55998e-07	2.26466e-06
CCNB1IP1	mRNA	2.57241e-07	2.27447e-06
SIGLEC12	mRNA	2.58189e-07	2.28166e-06
WDR3	mRNA	2.59135e-07	2.2878e-06
UTP4	mRNA	2.59154e-07	2.2878e-06
TTPA	mRNA	2.62221e-07	2.31366e-06
SDK1	mRNA	2.64779e-07	2.33502e-06
MAP3K5	mRNA	2.66486e-07	2.34885e-06
MAT2B	mRNA	2.74591e-07	2.41903e-06
SHFL	mRNA	2.75252e-07	2.42359e-06
HSP90AB1	mRNA	2.81914e-07	2.48096e-06
IQANK1	mRNA	2.84344e-07	2.50104e-06
URI1	mRNA	2.84869e-07	2.50436e-06
SHISA8	mRNA	2.8626e-07	2.51529e-06
HMGCR	mRNA	2.92849e-07	2.57185e-06
ZNF384	mRNA	2.95135e-07	2.59058e-06
CDYL2	mRNA	2.97062e-07	2.60614e-06
RBM28	mRNA	3.00517e-07	2.63509e-06
PALD1	mRNA	3.17086e-07	2.77894e-06
TMEM184C	mRNA	3.18833e-07	2.7928e-06
RRAS	mRNA	3.22922e-07	2.82715e-06
IBA57	mRNA	3.23488e-07	2.83065e-06
ZNF304	mRNA	3.31569e-07	2.89959e-06
LGR4	mRNA	3.3171e-07	2.89959e-06
ANKRD65	mRNA	3.33663e-07	2.91516e-06
PWWP3A	mRNA	3.368e-07	2.94105e-06
SLC8B1	mRNA	3.41828e-07	2.98342e-06
ARHGAP44	mRNA	3.43708e-07	2.99828e-06
GJC1	mRNA	3.45621e-07	3.01342e-06
PANK1	mRNA	3.49316e-07	3.04406e-06
SHISA3	mRNA	3.53076e-07	3.07525e-06
IQGAP3	mRNA	3.67525e-07	3.19945e-06
RIPOR2	mRNA	3.73555e-07	3.25027e-06
SELE	mRNA	3.78998e-07	3.29594e-06
LGI2	mRNA	3.8093e-07	3.31104e-06
TCN2	mRNA	3.84974e-07	3.34448e-06
DEGS2	mRNA	3.87697e-07	3.3664e-06
TRAP1	mRNA	3.88422e-07	3.37097e-06
SRPK2	mRNA	3.90268e-07	3.38525e-06
FCHSD2	mRNA	3.93321e-07	3.40999e-06
UGGT2	mRNA	3.94073e-07	3.41476e-06
GSK3B	mRNA	3.96933e-07	3.43778e-06
CLEC1A	mRNA	4.01365e-07	3.47439e-06
PTK7	mRNA	4.06102e-07	3.5136e-06
LAMB1	mRNA	4.06342e-07	3.51388e-06
METTL2A	mRNA	4.07462e-07	3.52177e-06
KDM5B	mRNA	4.18342e-07	3.61397e-06
RESF1	mRNA	4.20306e-07	3.62908e-06
ARPC3	mRNA	4.20998e-07	3.6332e-06
CIB1	mRNA	4.28709e-07	3.69786e-06
NCKAP1	mRNA	4.32366e-07	3.7275e-06
RUBCN	mRNA	4.33654e-07	3.73671e-06
CRPPA	mRNA	4.38241e-07	3.77431e-06
PRKD2	mRNA	4.40852e-07	3.79487e-06
LMTK3	mRNA	4.43271e-07	3.81201e-06
SDHC	mRNA	4.43293e-07	3.81201e-06
CERS2	mRNA	4.45757e-07	3.83125e-06
WDR12	mRNA	4.47889e-07	3.84762e-06
CKM	mRNA	4.5012e-07	3.86482e-06
TINF2	mRNA	4.53418e-07	3.89117e-06
FOXP1	mRNA	4.55339e-07	3.90568e-06
MOB1A	mRNA	4.5577e-07	3.90739e-06
FXYD6	mRNA	4.60365e-07	3.94479e-06
PGGHG	mRNA	4.65017e-07	3.98263e-06
FKBP7	mRNA	4.66194e-07	3.98926e-06
LAMC1	mRNA	4.66262e-07	3.98926e-06
ASPH	mRNA	4.67815e-07	3.99966e-06
CRAMP1	mRNA	4.6795e-07	3.99966e-06
FBXL18	mRNA	4.6914e-07	4.00781e-06
OGFR	mRNA	4.69886e-07	4.01216e-06
DDX1	mRNA	4.71496e-07	4.02388e-06
OTOA	mRNA	4.73076e-07	4.03533e-06
ZNF77	mRNA	4.73622e-07	4.03795e-06
POMC	mRNA	4.784e-07	4.07663e-06
ZNF875	mRNA	4.81484e-07	4.10085e-06
PNMA8B	mRNA	4.85568e-07	4.13355e-06
NT5C3B	mRNA	4.88258e-07	4.15437e-06
CCL7	mRNA	4.88581e-07	4.15503e-06
ALPK1	mRNA	4.92587e-07	4.18699e-06
DIRAS2	mRNA	4.93267e-07	4.19067e-06
GRAMD1B	mRNA	5.06066e-07	4.29724e-06
ADGRF3	mRNA	5.08705e-07	4.31749e-06
HS3ST3A1	mRNA	5.19805e-07	4.40949e-06
ZFYVE9	mRNA	5.24186e-07	4.44442e-06
WNT7A	mRNA	5.24527e-07	4.44509e-06
[truncated: 4,809 more rows]
